# Supplementary material for: eDNA as a tool for non-invasive monitoring of the fauna of a turbid, well-mixed system, the Elbe estuary in Germany
Source: PLoS One. 2021 Apr 16;16(4):e0250452. doi: 10.1371/journal.pone.0250452 (PMC8051793; doi:10.1371/journal.pone.0250452)
Supplement: S1 Table — For samples from the Elbe estuary, the tide during sampling as well as the closest high (HT) or low (LT) tide event is provided. (XLSX) [file pone.0250452.s002.xlsx]

## Sheet: Tabelle1
Station	replicate	volume filtered (ml)	tide during sampling (closest high/low tide)	date	time of sampling	station name	coordinates	comments	O2 (mg/l)	O2 (%)	T (°C)	S (PSU)	pH	i5 inline barcode	i7 inline barcode	# reads non-Metazoa (e.g., microbial, algae) BLAST	# reads all Metazoa BLAST	# reads top 4 OTUs (all Metazoa) BLAST	#reads all Metazoa except "unknown Metazoa" BLAST	# reads fish BLAST	# Metazoa OTUs BLAST	# Metazoa OTUs except "unknown Metazoa" BLAST	# reads non-Metazoa (e.g., microbial, algae) mBRAVE	# reads all Metazoa mBRAVE	# reads top 4 OTUs (all Metazoa) mBRAVE	# reads fish BLAST	# all Metazoa OTUs mBRAVE	GenBank (SRA)
A	1	200	low tide (LT: 13:15), rising	2019-06-18	14:45:00	Hahnöfer Nebenelbe	53°33'15.9"N 9°40'13.1"E		4.43	49.4	21.44	0.42	8.16	CCTATCCT	CAAGGAAC	48283	21124	5088	4807		123	20	95	2991	2561		8	SAMN16484155: https://www.ncbi.nlm.nih.gov/sra/16484155
A	2	200	low tide (LT: 13:15), rising	2019-06-18	14:45:00	Hahnöfer Nebenelbe	53°33'15.9"N 9°40'13.1"E							GGCTCTGA	TTGCCGTT	30688	15014	4489	2253		112	14	548	1100	1033		8	SAMN16484156: https://www.ncbi.nlm.nih.gov/sra/16484156
A	3	200	low tide (LT: 13:15), rising	2019-06-18	14:45:00	Hahnöfer Nebenelbe	53°33'15.9"N 9°40'13.1"E							AGGCGAAG	CAAGTCGT	70682	24515	6981	7520	17	142	26	25	6269	5635	32	15	SAMN16484157: https://www.ncbi.nlm.nih.gov/sra/16484157
B	1	200	low tide (LT: 13:15), falling	2019-06-18	11:45:00	Elbe, Wittenbergen	53°33'46.8"N 9°45'16.3"E		2.2	24.3	20.6	0.43	7.37	CAGGACGT	TTGCTACC	84683	75234	48492	59898		226	43	7195	45645	39060		24	SAMN16484158: https://www.ncbi.nlm.nih.gov/sra/16484158
B	2	200	low tide (LT: 13:15), falling	2019-06-18	11:45:00	Elbe, Wittenbergen	53°33'46.8"N 9°45'16.3"E							GTACTGAC	CAAGGAAC	91725	43111	28222	32466	26	199	45	1941	25517	23306	51	24	SAMN16484159: https://www.ncbi.nlm.nih.gov/sra/16484159
B	3	200	low tide (LT: 13:15), falling	2019-06-18	11:45:00	Elbe, Wittenbergen	53°33'46.8"N 9°45'16.3"E							TATAGCCT	CAAGGAAC	91785	33483	9434	11799		218	34	293	9837	8722		19	SAMN16484160: https://www.ncbi.nlm.nih.gov/sra/16484160
B	4	200	high tide (HT: 18:31), rising	2019-06-18	17:30:00	Elbe, Wittenbergen	53°33'46.8"N 9°45'16.3"E		3.43	38.5	20.9	0.43	8.45	ATAGAGGC	TTGCCGTT	64619	26628	9002	5305	336	138	15	536	3832	3826	599	5	SAMN16484161: https://www.ncbi.nlm.nih.gov/sra/16484161
B	5	200	high tide (HT: 18:31), rising	2019-06-18	17:30:00	Elbe, Wittenbergen	53°33'46.8"N 9°45'16.3"E							CCTATCCT	CAAGTCGT	69137	42176	18962	19314		150	19	873	4314	3741	9	14	SAMN16484162: https://www.ncbi.nlm.nih.gov/sra/16484162
B	6	200	high tide (HT: 18:31), rising	2019-06-18	17:30:00	Elbe, Wittenbergen	53°33'46.8"N 9°45'16.3"E							GGCTCTGA	TGGACTAC	6351	4157	1582	761		87	10	217	681	676		5	SAMN16484163: https://www.ncbi.nlm.nih.gov/sra/16484163
C	1	200	high tide (HT: 6:58), falling	2019-06-19	08:10:00	Elbe, Zollenspiecker	53°23'53.5"N 10°11'02.3"E		7.49	88.5	22.6	0.46	8.46	AGGCGAAG	TGGACTAC	85618	69790	43932	54876		219	41	6727	42984	37466		23	SAMN16484164: https://www.ncbi.nlm.nih.gov/sra/16484164
C	2	200	high tide (HT: 6:58), falling	2019-06-19	08:10:00	Elbe, Zollenspiecker	53°23'53.5"N 10°11'02.3"E							TAATCTTA	CAACTGCA	102221	45243	29230	34268		205	46	2444	27247	24536		24	SAMN16484165: https://www.ncbi.nlm.nih.gov/sra/16484165
C	3	200	high tide (HT: 6:58), falling	2019-06-19	08:10:00	Elbe, Zollenspiecker	53°23'53.5"N 10°11'02.3"E							CAGGACGT	TTGGAAGG	113442	33133	15637	18872		214	41	2700	13073	11272	4	24	SAMN16484166: https://www.ncbi.nlm.nih.gov/sra/16484166
C	4	200	low tide (LT:13:51), rising	2019-06-19	14:40:00	Elbe, Zollenspiecker	53°23'53.5"N 10°11'02.3"E		9.78	115	23.67	0.46	9.38	GTACTGAC	CAAGAGGT	82650	61043	41639	46959		217	42	1830	37870	33882		25	SAMN16484167: https://www.ncbi.nlm.nih.gov/sra/16484167
C	5	200	low tide (LT:13:51), rising	2019-06-19	14:40:00	Elbe, Zollenspiecker	53°23'53.5"N 10°11'02.3"E							TATAGCCT	CAAGAGGT	74536	66086	45052	50370	63	233	52	2900	41974	37441	122	30	SAMN16484168: https://www.ncbi.nlm.nih.gov/sra/16484168
C	6	200	low tide (LT:13:51), rising	2019-06-19	14:40:00	Elbe, Zollenspiecker	53°23'53.5"N 10°11'02.3"E							ATAGAGGC	TTGCTACC	127835	46955	22454	27558	3	229		4020	23771	19790	3	25	SAMN16484169: https://www.ncbi.nlm.nih.gov/sra/16484169
D	1a	200		2019-06-19	11:20:00	Lake Eichbaum	53°29'11.2"N 10°06'17.1"E		11.9	140	23.69	0.2	10.3	AGGCGAAG	CAACTGCA	49897	58348	34506	50449	1694	164	106	3580	76813	52307	3041	132	SAMN16484170: https://www.ncbi.nlm.nih.gov/sra/16484170
D	1b	1000		2019-06-19	11:20:00	Lake Eichbaum	53°29'11.2"N 10°06'17.1"E							TAATCTTA	TTGGAAGG	32242	98173	62079	88589	2462	199	125	3596	132699	87754	4526	168	SAMN16484171: https://www.ncbi.nlm.nih.gov/sra/16484171
D	2	200		2019-06-19	11:20:00	Lake Eichbaum	53°29'11.2"N 10°06'17.1"E							CAGGACGT	CAAGAGGT	48166	57967	33011	48652	1810	159	104	10010	86808	59047	3275	140	SAMN16484172: https://www.ncbi.nlm.nih.gov/sra/16484172
D	3	200		2019-06-19	11:20:00	Lake Eichbaum	53°29'11.2"N 10°06'17.1"E							GTACTGAC	TTGCTACC	4417	4106	1924	3378	154	79	51	828	5782	3596	280	71	SAMN16484173: https://www.ncbi.nlm.nih.gov/sra/16484173
E	1a	200		2019-06-19	10:00:00	Lake Hohendeich (west)	53°26'27.1"N 10°06'07.6"E		9.3	106	21.56	0.34	8.85	TAATCTTA	TGGACTAC	85027	28819	20276	6767	45	174	45	1117	5094	3737	86	37	SAMN16484174: https://www.ncbi.nlm.nih.gov/sra/16484174
E	1b	1000		2019-06-19	10:00:00	Lake Hohendeich (west)	53°26'27.1"N 10°06'07.6"E	from the same water sample as 1a						CAGGACGT	CAACTGCA	65871	40560	31146	4907	4	129	40	1076	7293	5648	8	36	SAMN16484175: https://www.ncbi.nlm.nih.gov/sra/16484175
E	2	200		2019-06-19	10:00:00	Lake Hohendeich (west)	53°26'27.1"N 10°06'07.6"E							GTACTGAC	TTGGAAGG	56936	35742	26542	5440	43	200	54	863	6261	4309	84	51	SAMN16484176: https://www.ncbi.nlm.nih.gov/sra/16484176
E	3	200		2019-06-19	10:00:00	Lake Hohendeich (west)	53°26'27.1"N 10°06'07.6"E							TATAGCCT	TTGGAAGG	49942	23254	15359	4011	34	229	60	688	5427	4199	64	61	SAMN16484177: https://www.ncbi.nlm.nih.gov/sra/16484177
F	1	200		2019-06-19	09:00:00	Lake Hohendeich (south)	53°25'52.8"N 10°06'49.2"E		9.45	105.8	20.7	0.34	8.63	TATAGCCT	TTGCTACC	105448	36595	27923	4759		99	21	228	3512	3422		20	SAMN16484178: https://www.ncbi.nlm.nih.gov/sra/16484178
F	2a	200		2019-06-19	09:00:00	Lake Hohendeich (south)	53°25'52.8"N 10°06'49.2"E							ATAGAGGC	CAAGGAAC	81862	35163	28309	2450	24	93	15	484	4131	4046	48	16	SAMN16484179: https://www.ncbi.nlm.nih.gov/sra/16484179
F	2b	1000		2019-06-19	09:00:00	Lake Hohendeich (south)	53°25'52.8"N 10°06'49.2"E	from the same water sample as 2a						CCTATCCT	TTGCCGTT	96725	32743	25916	1976	16	113	31	404	2924	2656	28	30	SAMN16484180: https://www.ncbi.nlm.nih.gov/sra/16484180
F	3	200		2019-06-19	09:00:00	Lake Hohendeich (south)	53°25'52.8"N 10°06'49.2"E							GGCTCTGA	CAAGTCGT	108006	27032	23147	487		76	15	687	438	414	19	7	SAMN16484181: https://www.ncbi.nlm.nih.gov/sra/16484181
negative control	1	200		2019-06-19	12:00:00			using tap water, all filtering, washing done as before; performed after sampling Lake Eichbaum						ATAGAGGC	CAAGAGGT													SAMN16484182: https://www.ncbi.nlm.nih.gov/sra/16484182
negative control	2	200		2019-06-19	12:00:00			using tap water, all filtering, washing done as before; performed after sampling Lake Eichbaum						CCTATCCT	TTGCTACC													SAMN16484183: https://www.ncbi.nlm.nih.gov/sra/16484183
negative control	3	200		2019-06-19	12:00:00			using tap water, all filtering, washing done as before; performed after sampling Lake Eichbaum						GGCTCTGA	CAAGGAAC													SAMN16484184: https://www.ncbi.nlm.nih.gov/sra/16484184
PCR control (H2O)	1													AGGCGAAG	TTGCCGTT													SAMN16484185: https://www.ncbi.nlm.nih.gov/sra/16484185
PCR control (H2O)	2													TAATCTTA	CAAGTCGT													SAMN16484186: https://www.ncbi.nlm.nih.gov/sra/16484186
