# Supplementary material for: eDNA as a tool for non-invasive monitoring of the fauna of a turbid, well-mixed system, the Elbe estuary in Germany
Source: PLoS One. 2021 Apr 16;16(4):e0250452. doi: 10.1371/journal.pone.0250452 (PMC8051793; doi:10.1371/journal.pone.0250452)
Supplement: S2 Table — Statistics for each OTU from each replicate provided. For each OTU the number of reads per replicate is shown, as well as the GenBank accession number and further associated information of the closest hit in NCBI. Full taxonomic information is provided only for OTUs with sequence similarities >97% and e-values >e-50 to the respective closest hit, for sequence similarities between 85–97% and e-values between e-20 and e-50 only the respective higher taxonomic categories are provided and all others were assigned to “unknown Metazoa”. (XLSX) [file pone.0250452.s003.xlsx]

## Sheet: Tabelle1
station	replicate	tide	OTU number	read count/frequency	GenBank number	e-value	percentage	NCBI	info	TaxID	Taxonomy	Species
A	1	mid	OTU_110	3	gi|1022954803|gb|KR458373.1|	3.11e-42	78.000	KR458373	Sceptonia sp. BOLD-2016 voucher BIOUG03352-C02 cytochrome oxidase subunit 1 (COI) gene, partial cds; mitochondrial	1888122	unknown Metazoa
A	1	mid	OTU_1697	3	gi|115490227|gb|DQ631986.1|	1.02e-17	77.487	DQ631986	Turbopsebius sp. SLW-2002 cytochrome oxidase subunit I (COI) gene, partial cds; mitochondrial	210277	unknown Metazoa
A	1	mid	OTU_2079	3	gi|270271580|gb|GQ119943.1|	4.02e-41	77.705	GQ119943	Agalma elegans isolate Agel03 cytochrome oxidase subunit I (COI) gene, partial cds; mitochondrial	316166	unknown Metazoa
A	1	mid	OTU_2405	3	gi|606237038|gb|KJ202798.1|	5.38e-15	74.537	KJ202798	Altica tombacina voucher CHU06-COL-309 cytochrome oxidase subunit 1 (COI) gene, partial cds; mitochondrial	1483805	unknown Metazoa
A	1	mid	OTU_2606	3	gi|283050881|gb|GU070901.1|	6.22e-94	88.040	GU070901	Invertebrate environmental sample clone A06 cytochrome oxidase subunit I (COI) gene, partial cds; mitochondrial	693772	unknown Metazoa
A	1	mid	OTU_4240	3	gi|1198383766|gb|KY438811.1|	2.33e-63	82.215	KY438811	Sepia environmental sample isolate BN611 cytochrome oxidase subunit I (COI) gene, partial cds; mitochondrial	2002824	unknown Metazoa
A	1	mid	OTU_828	3	gi|1783406265|gb|MN349004.1|	4.05e-36	77.737	MN349004	Psoroptidae sp. BOLD:ACV2635 voucher BIOUG21866-G08 cytochrome oxidase subunit 1 (COI) gene, partial cds; mitochondrial	2679645	unknown Metazoa
A	1	mid	OTU_1241	4	gi|283050881|gb|GU070901.1|	8.10e-88	85.759	GU070901	Invertebrate environmental sample clone A06 cytochrome oxidase subunit I (COI) gene, partial cds; mitochondrial	693772	unknown Metazoa
A	1	mid	OTU_1399	4	gi|110339403|gb|DQ664502.1|	1.10e-61	81.230	DQ664502	Brachionus macracanthus isolate Mg11 cytochrome oxidase subunit I gene, partial cds; mitochondrial	392762	unknown Metazoa
A	1	mid	OTU_327	4	gi|332327593|gb|JF876748.1|	1.10e-51	81.041	JF876748	Cerodontha sp. n. JWDCH463-10 voucher BIOUG<CAN>:10PROBE-12669 cytochrome oxidase subunit 1 (COI) gene, partial cds; mitochondrial	2340336	unknown Metazoa
A	1	mid	OTU_648	4	gi|223366057|gb|FJ664617.1|	1.92e-19	83.478	FJ664617	Toxocara vitulorum mitochondrion, partial genome	62080	unknown Metazoa
A	1	mid	OTU_3395	6	gi|321155125|emb|FN662430.1|	1.15e-31	82.840	FN662430	Homolobus sp. NHM671022 mitochondrial partial COI gene for cytochrome oxidase subunit I, specimen voucher NHM671022	711913	unknown Metazoa
A	1	mid	OTU_1623	7	gi|283050881|gb|GU070901.1|	3.74e-91	87.625	GU070901	Invertebrate environmental sample clone A06 cytochrome oxidase subunit I (COI) gene, partial cds; mitochondrial	693772	unknown Metazoa
A	1	mid	OTU_1830	7	gi|115490227|gb|DQ631986.1|	1.12e-17	77.487	DQ631986	Turbopsebius sp. SLW-2002 cytochrome oxidase subunit I (COI) gene, partial cds; mitochondrial	210277	unknown Metazoa
A	1	mid	OTU_617	8	gi|270271602|gb|GQ119954.1|	2.94e-82	85.859	GQ119954	Apolemia sp. BO-2009 isolate Apol01 cytochrome oxidase subunit I (COI) gene, partial cds; mitochondrial	645324	cellular organisms; Eukaryota; Opisthokonta; Metazoa; Eumetazoa; Cnidaria; Hydrozoa; Hydroidolina; Siphonophorae; Physonectae; Apolemiidae; Apolemia; unclassified Apolemia
A	1	mid	OTU_1009	8	gi|1226074702|gb|KY513525.1|	6.92e-19	80.142	KY513525	Protaphorura janosik isolate JPS17 cytochrome oxidase subunit I (COI) gene, partial cds; mitochondrial	2022742	unknown Metazoa
A	1	mid	OTU_1114	8	gi|283050881|gb|GU070901.1|	4.77e-100	89.073	GU070901	Invertebrate environmental sample clone A06 cytochrome oxidase subunit I (COI) gene, partial cds; mitochondrial	693772	unknown Metazoa
A	1	mid	OTU_4466	8	gi|283050881|gb|GU070901.1|	1.75e-84	86.288	GU070901	Invertebrate environmental sample clone A06 cytochrome oxidase subunit I (COI) gene, partial cds; mitochondrial	693772	unknown Metazoa
A	1	mid	OTU_2229	9	gi|283050881|gb|GU070901.1|	1.74e-89	87.291	GU070901	Invertebrate environmental sample clone A06 cytochrome oxidase subunit I (COI) gene, partial cds; mitochondrial	693772	unknown Metazoa
A	1	mid	OTU_4038	9	gi|1069323538|gb|KX665223.1|	1.06e-76	84.615	KX665223	Obelia dichotoma voucher MZUSP:2819 cytochrome oxidase subunit I (COI) gene, partial cds; mitochondrial	37520	unknown Metazoa
A	1	mid	OTU_891	9	gi|1005937971|gb|KT958164.1|	1.89e-39	78.596	KT958164	Chiltoniidae sp. CU1 isolate ST328_8600_Cunyu cytochrome oxidase subunit 1 (CO1) gene, partial cds; mitochondrial	1745274	unknown Metazoa
A	1	mid	OTU_3752	10	gi|283050881|gb|GU070901.1|	3.72e-96	87.342	GU070901	Invertebrate environmental sample clone A06 cytochrome oxidase subunit I (COI) gene, partial cds; mitochondrial	693772	unknown Metazoa
A	1	mid	OTU_261	11	gi|751360515|gb|KJ941279.1|	5.35e-20	75.546	KJ941279	Dysdera hungarica isolate 886 cytochrome oxidase subunit 1 (COI) gene, partial cds; mitochondrial	483888	unknown Metazoa
A	1	mid	OTU_4123	12	gi|608606289|gb|KF962081.1|	3.99e-46	79.577	KF962081	Clytia folleata voucher XMCF1 cytochrome oxidase subunit I (COI) gene, partial cds; mitochondrial	1246322	unknown Metazoa
A	1	mid	OTU_1347	14	gi|974709951|gb|KP829548.1|	2.44e-23	80.124	KP829548	Coccinellidae sp. AGNM04 cytochrome oxidase subunit I (COI) gene, partial cds; mitochondrial	1779031	unknown Metazoa
A	1	mid	OTU_2483	15	gi|283050881|gb|GU070901.1|	6.26e-89	86.032	GU070901	Invertebrate environmental sample clone A06 cytochrome oxidase subunit I (COI) gene, partial cds; mitochondrial	693772	unknown Metazoa
A	1	mid	OTU_713	15	gi|283050881|gb|GU070901.1|	8.22e-78	84.950	GU070901	Invertebrate environmental sample clone A06 cytochrome oxidase subunit I (COI) gene, partial cds; mitochondrial	693772	unknown Metazoa
A	1	mid	OTU_1084	16	gi|1069323538|gb|KX665223.1|	6.72e-39	78.092	KX665223	Obelia dichotoma voucher MZUSP:2819 cytochrome oxidase subunit I (COI) gene, partial cds; mitochondrial	37520	unknown Metazoa
A	1	mid	OTU_66	17	gi|490342756|gb|KC617066.1|	9.56e-152	97.785	KC617066	Macrothrix sp. HE-364 cytochrome oxidase subunit 1 (COI) gene, partial cds; mitochondrial	1318556	cellular organisms; Eukaryota; Opisthokonta; Metazoa; Eumetazoa; Bilateria; Protostomia; Ecdysozoa; Panarthropoda; Arthropoda; Mandibulata; Pancrustacea; Crustacea; Branchiopoda; Phyllopoda; Diplostraca; Cladocera; Anomopoda; Macrotrichidae; Macrothrix; unclassified Macrothrix	Macrothrix sp. HE-364
A	1	mid	OTU_1202	17	gi|374902417|gb|JQ549319.1|	2.46e-33	86.861	JQ549319	Diaphania glauculalis cytochrome oxidase subunit 1 (COI) gene, partial cds; mitochondrial	1140736	cellular organisms; Eukaryota; Opisthokonta; Metazoa; Eumetazoa; Bilateria; Protostomia; Ecdysozoa; Panarthropoda; Arthropoda; Mandibulata; Pancrustacea; Hexapoda; Insecta; Dicondylia; Pterygota; Neoptera; Holometabola; Amphiesmenoptera; Lepidoptera; Glossata; Neolepidoptera; Heteroneura; Ditrysia; Obtectomera; Pyraloidea; Crambidae; Spilomelinae; Diaphania
A	1	mid	OTU_3498	17	gi|284504749|gb|GU227114.1|	2.38e-48	81.102	GU227114	Cf. Laternula sp. DH-2009 isolate N21P cytochrome oxidase subunit I (COI) gene, partial cds; mitochondrial	696299	unknown Metazoa
A	1	mid	OTU_4060	17	gi|1798058073|gb|MH933117.1|	6.92e-19	77.128	MH933117	Limulatys muscarius voucher ZMBN 81795 cytochrome oxidase subunit I gene, partial cds; mitochondrial	2510872	unknown Metazoa
A	1	mid	OTU_597	18	gi|300492451|gb|GU722856.1|	2.35e-58	81.063	GU722856	Hydra circumcincta strain AK13c cytochrome oxidase subunit I (COI) gene, partial cds; mitochondrial	154958	unknown Metazoa
A	1	mid	OTU_1314	19	gi|313180895|gb|HM909451.1|	5.23e-35	76.950	HM909451	Harpalinae sp. BOLD:AAH2834 voucher gvc13541-1L cytochrome oxidase subunit 1 (COI) gene, partial cds; mitochondrial	2659291	unknown Metazoa
A	1	mid	OTU_1111	21	gi|1509160965|gb|MG421538.1|	2.35e-58	81.979	MG421538	Planorbidae sp. 09PROBE-02263 cytochrome oxidase subunit 1 (COI) gene, partial cds; mitochondrial	2475418	unknown Metazoa
A	1	mid	OTU_2906	21	gi|299548835|gb|HM388874.1|	6.63e-49	80.000	HM388874	Hydrotaea cristata voucher BUIC-CHU0088 cytochrome oxidase subunit 1 (COI) gene, partial cds; mitochondrial	1291800	unknown Metazoa
A	1	mid	OTU_489	21	gi|1551494966|gb|MH282641.1|	3.91e-61	81.544	MH282641	Aglaophenia tubulifera voucher DOP C7356 cytochrome oxidase subunit I (COI) gene, partial cds; mitochondrial	475196	unknown Metazoa
A	1	mid	OTU_1500	22	gi|515419302|gb|JX995188.1|	2.62e-162	100.000	JX995188	Eurytemora affinis isolate MT03307 cytochrome c oxidase subunit I (COI) gene, partial cds; mitochondrial	88015	cellular organisms; Eukaryota; Opisthokonta; Metazoa; Eumetazoa; Bilateria; Protostomia; Ecdysozoa; Panarthropoda; Arthropoda; Mandibulata; Pancrustacea; Crustacea; Multicrustacea; Hexanauplia; Copepoda; Neocopepoda; Gymnoplea; Calanoida; Temoridae; Eurytemora	Eurytemora affinis
A	1	mid	OTU_1384	22	gi|961542710|gb|KR100193.1|	3.20e-22	77.512	KR100193	Arachnida sp. BOLD:ACL9059 voucher BIOUG10983-E03 cytochrome oxidase subunit 1 (COI) gene, partial cds; mitochondrial	1760452	unknown Metazoa
A	1	mid	OTU_682	22	gi|1052444383|gb|KR890882.1|	5.12e-50	80.142	KR890882	Alysiinae sp. BOLD-2016 voucher BIOUG04870-A02 cytochrome oxidase subunit 1 (COI) gene, partial cds; mitochondrial	1881743	unknown Metazoa
A	1	mid	OTU_1509	24	gi|283050883|gb|GU070902.1|	1.34e-80	85.016	GU070902	Invertebrate environmental sample clone B01 cytochrome oxidase subunit I (COI) gene, partial cds; mitochondrial	693772	unknown Metazoa
A	1	mid	OTU_2870	24	gi|530760080|gb|KF018865.1|	1.48e-15	73.239	KF018865	Zachvatkinia isolata voucher AMUEnv450 cytochrome oxidase subunit I (COI) gene, partial cds; mitochondrial	1380839	unknown Metazoa
A	1	mid	OTU_747	24	gi|576941929|gb|KC754673.1|	3.04e-57	81.507	KC754673	Ooperipatus porcatus voucher DNA103934 cytochrome oxidase subunit 1 (COI) gene, partial cds; mitochondrial	574529	unknown Metazoa
A	1	mid	OTU_1117	31	gi|1360720268|gb|MF709692.1|	1.09e-56	84.100	MF709692	Atrichopogon sp. BIOUG15031-E09 cytochrome oxidase subunit 1 (COI) gene, partial cds; mitochondrial	2116861	unknown Metazoa
A	1	mid	OTU_657	32	gi|301338564|gb|HM432804.1|	6.77e-34	76.271	HM432804	Lycoriella sp. TTDBW753-09 voucher BIOUG<CAN>:08BBDIP-1996 cytochrome oxidase subunit 1 (COI) gene, partial cds; mitochondrial	2330479	unknown Metazoa
A	1	mid	OTU_1881	33	gi|326694910|gb|JF432035.1|	6.58e-39	77.152	JF432035	Tetranchyroderma sp.3 TK-2011 voucher MT30 cytochrome c oxidase subunit I gene, partial cds; mitochondrial	992258	unknown Metazoa
A	1	mid	OTU_1432	34	gi|585280849|gb|KF744240.1|	6.87e-24	85.000	KF744240	Okenia pellucida voucher CASIZ166767 cytochrome oxidase subunit I (COI) gene, partial cds; mitochondrial	1461778	cellular organisms; Eukaryota; Opisthokonta; Metazoa; Eumetazoa; Bilateria; Protostomia; Spiralia; Lophotrochozoa; Mollusca; Gastropoda; Heterobranchia; Euthyneura; Nudipleura; Nudibranchia; Doridina; Anadoridoidea; Goniodorididae; Okenia
A	1	mid	OTU_956	36	gi|300875672|gb|HM417793.1|	6.51e-39	82.178	HM417793	Serpulidae sp. BOLD:AAG0874 voucher BIOUG<CAN>:WS0130 cytochrome oxidase subunit 1 (COI) gene, partial cds; mitochondrial	1107174	unknown Metazoa
A	1	mid	OTU_155	38	gi|270271580|gb|GQ119943.1|	1.43e-45	79.181	GQ119943	Agalma elegans isolate Agel03 cytochrome oxidase subunit I (COI) gene, partial cds; mitochondrial	316166	unknown Metazoa
A	1	mid	OTU_424	38	gi|786321459|gb|KP136553.1|	2.37e-53	80.851	KP136553	Crustacea environmental sample clone Bsex-23 cytochrome oxidase subunit I (COI) gene, partial cds; mitochondrial	696709	unknown Metazoa
A	1	mid	OTU_326	39	gi|270271590|gb|GQ119948.1|	6.63e-49	80.282	GQ119948	Agalma okeni isolate Agok06 cytochrome oxidase subunit I (COI) gene, partial cds; mitochondrial	2721091	unknown Metazoa
A	1	mid	OTU_613	41	gi|1551494874|gb|MH282595.1|	1.82e-59	81.271	MH282595	Aglaophenia kirchenpaueri voucher MHNG INVE 37525 cytochrome oxidase subunit I (COI) gene, partial cds; mitochondrial	396358	unknown Metazoa
A	1	mid	OTU_1018	45	gi|514885130|gb|KC619253.1|	7.42e-158	98.746	KC619253	Polyarthra dolichoptera complex sp. UO-2013 isolate 209PD1Durst cytochrome oxidase subnit I (COI) gene, partial cds; mitochondrial	1344033	cellular organisms; Eukaryota; Opisthokonta; Metazoa; Eumetazoa; Bilateria; Protostomia; Spiralia; Gnathifera; Rotifera; Monogononta; Pseudotrocha; Ploima; Synchaetidae; Polyarthra	Polyarthra dolichoptera complex sp. UO-2013
A	1	mid	OTU_1434	46	gi|397739934|gb|JX260666.1|	1.41e-55	80.822	JX260666	Culex salinarius voucher NEONTculicid2044 cytochrome oxidase subunit 1 (COI) gene, partial cds; mitochondrial	38743	unknown Metazoa
A	1	mid	OTU_393	46	gi|342780605|gb|JN288086.1|	3.18e-32	76.897	JN288086	Braconidae sp. ASBZI477-10 voucher BIOUG<CAN>:10BZMT-0477 cytochrome oxidase subunit 1 (COI) gene, partial cds; mitochondrial	2549174	unknown Metazoa
A	1	mid	OTU_1195	47	gi|283050899|gb|GU070911.1|	8.28e-73	83.226	GU070911	Invertebrate environmental sample clone D01 cytochrome oxidase subunit I (COI) gene, partial cds; mitochondrial	693772	unknown Metazoa
A	1	mid	OTU_2056	47	gi|698627936|gb|KM582465.1|	2.45e-28	82.278	KM582465	Sicarius cariri isolate COI-c049 cytochrome c oxidase subunit I (COI) gene, partial cds; mitochondrial	1561983	unknown Metazoa
A	1	mid	OTU_778	48	gi|283050881|gb|GU070901.1|	6.22e-94	88.435	GU070901	Invertebrate environmental sample clone A06 cytochrome oxidase subunit I (COI) gene, partial cds; mitochondrial	693772	unknown Metazoa
A	1	mid	OTU_2128	49	gi|1772913137|gb|MK803436.1|	6.68e-44	79.323	MK803436	Michthyops parvus voucher ZMBM77828 cytochrome oxidase subunit I (COI) gene, partial cds; mitochondrial	2664504	unknown Metazoa
A	1	mid	OTU_609	50	gi|270271742|gb|GQ120025.1|	1.10e-51	79.114	GQ120025	Nanomia cara isolate Naca34 cytochrome oxidase subunit I (COI) gene, partial cds; mitochondrial	645360	unknown Metazoa
A	1	mid	OTU_1932	52	gi|1532342766|gb|MK187909.1|	5.08e-25	86.842	MK187909	Zamarada sp. Lope11-0115 cytochrome oxidase subunit 1 (COI) gene, partial cds; mitochondrial	2490176	cellular organisms; Eukaryota; Opisthokonta; Metazoa; Eumetazoa; Bilateria; Protostomia; Ecdysozoa; Panarthropoda; Arthropoda; Mandibulata; Pancrustacea; Hexapoda; Insecta; Dicondylia; Pterygota; Neoptera; Holometabola; Amphiesmenoptera; Lepidoptera; Glossata; Neolepidoptera; Heteroneura; Ditrysia; Obtectomera; Geometroidea; Geometridae; Ennominae; Zamarada; unclassified Zamarada
A	1	mid	OTU_650	58	gi|270271580|gb|GQ119943.1|	2.30e-73	84.459	GQ119943	Agalma elegans isolate Agel03 cytochrome oxidase subunit I (COI) gene, partial cds; mitochondrial	316166	unknown Metazoa
A	1	mid	OTU_1619	60	gi|283050881|gb|GU070901.1|	3.77e-86	85.489	GU070901	Invertebrate environmental sample clone A06 cytochrome oxidase subunit I (COI) gene, partial cds; mitochondrial	693772	unknown Metazoa
A	1	mid	OTU_676	62	gi|1173698051|gb|KX860607.1|	1.42e-50	80.000	KX860607	Sciota sp. NIBGE MOT-03037 cytochrome oxidase subunit 1 (COI) gene, partial cds; mitochondrial	1975443	unknown Metazoa
A	1	mid	OTU_826	63	gi|114177217|gb|DQ889457.1|	2.96e-77	85.135	DQ889457	Placozoan sp. BZ49 mitochondrion, complete genome	401704	cellular organisms; Eukaryota; Opisthokonta; Metazoa; Eumetazoa; Placozoa; unclassified Placozoa
A	1	mid	OTU_838	64	gi|1551495106|gb|MH282711.1|	8.70e-38	77.076	MH282711	Lytocarpia brevirostris voucher MHNG INVE 49930 cytochrome oxidase subunit I (COI) gene, partial cds; mitochondrial	1667356	unknown Metazoa
A	1	mid	OTU_755	66	gi|1398234140|gb|MF884684.1|	2.32e-68	83.056	MF884684	Mycetophila sp. BIOUG23382-E03 cytochrome oxidase subunit 1 (COI) gene, partial cds; mitochondrial	2215966	unknown Metazoa
A	1	mid	OTU_309	68	gi|1574038740|gb|MK168805.1|	5.03e-55	81.469	MK168805	Aleyrodes sp. APB1024162 cytochrome oxidase subunit 1 (COI) gene, partial cds; mitochondrial	2488667	unknown Metazoa
A	1	mid	OTU_958	71	gi|593024652|gb|KF955101.1|	5.09e-55	80.268	KF955101	Lemnalia sp. D CSM-2013 voucher RMNH:Coel. 40939 cytochrome oxidase subunit I (cox1) gene, partial cds; mitochondrial	1441011	unknown Metazoa
A	1	mid	OTU_1743	74	gi|283050908|gb|GU070917.1|	1.80e-64	81.388	GU070917	Invertebrate environmental sample clone E02 cytochrome oxidase subunit I (COI) gene, partial cds; mitochondrial	693772	unknown Metazoa
A	1	mid	OTU_125	78	gi|1455623215|gb|MG924917.1|	7.29e-163	100.000	MG924917	Corbicula fluminea cytochrome oxidase subunit I (COI) gene, partial cds; mitochondrial	45949	cellular organisms; Eukaryota; Opisthokonta; Metazoa; Eumetazoa; Bilateria; Protostomia; Spiralia; Lophotrochozoa; Mollusca; Bivalvia; Heterodonta; Euheterodonta; Veneroida; Corbiculoidea; Corbiculidae; Corbicula	Corbicula fluminea
A	1	mid	OTU_374	82	gi|292396443|gb|GU141089.1|	3.14e-42	78.671	GU141089	Cotesia sp. jft05 voucher BIOUG<CAN>:07PROBE-23450 cytochrome oxidase subunit 1 (COI) gene, partial cds; mitochondrial	694073	unknown Metazoa
A	1	mid	OTU_272	84	gi|1481838156|gb|MF704296.1|	1.94e-14	76.970	MF704296	Cecidomyiidae sp. BIOUG21409-C08 cytochrome oxidase subunit 1 (COI) gene, partial cds; mitochondrial	2356310	unknown Metazoa
A	1	mid	OTU_1397	85	gi|1063545828|gb|KU203235.1|	2.51e-13	82.353	KU203235	Trochilodectes bicuspidus voucher UMMZ BMOC 08-0515-286 AD1236 cytochrome oxidase subunit I (COX1) gene, partial cds; mitochondrial	1897598	unknown Metazoa
A	1	mid	OTU_126	87	gi|529949939|gb|KC287426.1|	0.009	100.000	KC287426	Acartia tsuensis voucher AtsU2.5 cytochrome c oxidase subunit I (COI) gene, partial cds; mitochondrial	1267137	unknown Metazoa
A	1	mid	OTU_164	88	gi|998246911|gb|KP974033.1|	1.88e-34	77.652	KP974033	Paraiberobathynella cf. fagei ABI-2012 voucher MNCN:ADN:29674 cytochrome oxidase subunit I (coi) gene, partial cds; mitochondrial	1280595	unknown Metazoa
A	1	mid	OTU_461	93	gi|270271578|gb|GQ119942.1|	5.02e-65	82.770	GQ119942	Agalma elegans isolate Agal03 cytochrome oxidase subunit I (COI) gene, partial cds; mitochondrial	316166	unknown Metazoa
A	1	mid	OTU_1289	97	gi|514884792|gb|KC619084.1|	5.94e-134	97.834	KC619084	Polyarthra sp. UO-2013 isolate 153PU7Donau cytochrome oxidase subnit I (COI) gene, partial cds; mitochondrial	1344032	cellular organisms; Eukaryota; Opisthokonta; Metazoa; Eumetazoa; Bilateria; Protostomia; Spiralia; Gnathifera; Rotifera; Monogononta; Pseudotrocha; Ploima; Synchaetidae; Polyarthra; unclassified Polyarthra	Polyarthra sp. UO-2013
A	1	mid	OTU_292	97	gi|1214475386|gb|MF103617.1|	1.92e-19	75.758	MF103617	Clostera nr. apicalis 06-BLLOC-3370 cytochrome oxidase subunit 1 (COI) gene, partial cds; mitochondrial	2017320	unknown Metazoa
A	1	mid	OTU_1042	98	gi|1009103567|gb|KU923234.1|	8.40e-63	84.615	KU923234	Leptosciarella viatica isolate Le.via.02 cytochrome c oxidase subunit 1 (COI) gene, partial cds; mitochondrial	1817648	unknown Metazoa
A	1	mid	OTU_279	105	gi|270271542|gb|GU183783.1|	6.58e-54	80.339	GU183783	Thysanopoda obtusifrons voucher UCONN:Eu02.3.1 cytochrome oxidase subunit I (COI) gene, partial cds; mitochondrial	149076	unknown Metazoa
A	1	mid	OTU_717	106	gi|1509160763|gb|MG421455.1|	4.22e-06	91.489	MG421455	Lepidonotus squamatus voucher BIOUG06965-A07 cytochrome oxidase subunit 1 (COI) gene, partial cds; mitochondrial	222003	unknown Metazoa
A	1	mid	OTU_1267	113	gi|1783403707|gb|MN347870.1|	6.97e-14	81.905	MN347870	Tectocepheus sp. BOLD:ADF3683 voucher BIOUG31594-C06 cytochrome oxidase subunit 1 (COI) gene, partial cds; mitochondrial	2667888	unknown Metazoa
A	1	mid	OTU_206	118	gi|283050879|gb|GU070900.1|	3.74e-91	86.392	GU070900	Invertebrate environmental sample clone A05 cytochrome oxidase subunit I (COI) gene, partial cds; mitochondrial	693772	unknown Metazoa
A	1	mid	OTU_906	118	gi|1214161657|gb|KY835044.1|	2.42e-38	77.104	KY835044	Sciaridae sp. BIOUG02150-C07 cytochrome oxidase subunit 1 (COI) gene, partial cds; mitochondrial	1993199	unknown Metazoa
A	1	mid	OTU_1145	127	gi|1061771049|emb|LT560393.1|	1.82e-44	78.738	LT560393	Geotrupes mutator mitochondrial genomic DNA containing cox1-trnL-cox2 region, specimen voucher G7	166344	unknown Metazoa
A	1	mid	OTU_307	127	gi|627759543|gb|KF674504.1|	5.31e-25	81.529	KF674504	Adenomera andreae voucher FS090 cytochrome oxidase subunit I (COI) gene, partial cds; mitochondrial	479879	unknown Metazoa
A	1	mid	OTU_954	127	gi|429538053|gb|JX951870.1|	2.38e-48	80.220	JX951870	Atypoides riversi isolate norCRYSTAL_MY1099 cytochrome oxidase subunit I gene, partial cds; mitochondrial	389871	unknown Metazoa
A	1	mid	OTU_852	137	gi|311057667|gb|HM912269.1|	3.18e-32	83.636	HM912269	Idaea abnorma voucher BC EF Lep 01825 cytochrome oxidase subunit 1 (COI) gene, partial cds; mitochondrial	1870003	unknown Metazoa
A	1	mid	OTU_521	138	gi|695090825|gb|KJ966087.1|	8.88e-23	75.472	KJ966087	Chaetocnema sahlbergii voucher ZMUO<FIN>:000583 cytochrome oxidase subunit 1 (COI) gene, partial cds; mitochondrial	1553204	unknown Metazoa
A	1	mid	OTU_182	145	gi|627759639|gb|KF674552.1|	1.13e-31	85.816	KF674552	Adenomera andreae voucher MTR13806 cytochrome oxidase subunit I (COI) gene, partial cds; mitochondrial	479879	cellular organisms; Eukaryota; Opisthokonta; Metazoa; Eumetazoa; Bilateria; Deuterostomia; Chordata; Craniata; Vertebrata; Gnathostomata; Teleostomi; Euteleostomi; Sarcopterygii; Dipnotetrapodomorpha; Tetrapoda; Amphibia; Batrachia; Anura; Neobatrachia; Hyloidea; Leptodactylidae; Leptodactylinae; Adenomera
A	1	mid	OTU_986	169	gi|1534887679|gb|MG559739.1|	3.22e-17	77.914	MG559739	Lagocephalus guentheri isolate CBRG-Lgue05 cytochrome c oxidase subunit 1 (COI) gene, partial cds; mitochondrial	909120	unknown Metazoa
A	1	mid	OTU_369	181	gi|332327525|gb|JF876714.1|	1.86e-44	79.298	JF876714	Spilogona sp. JWDCH412-10 voucher BIOUG<CAN>:10PROBE-12618 cytochrome oxidase subunit 1 (COI) gene, partial cds; mitochondrial	2335304	unknown Metazoa
A	1	mid	OTU_290	186	gi|270271580|gb|GQ119943.1|	1.46e-35	76.976	GQ119943	Agalma elegans isolate Agel03 cytochrome oxidase subunit I (COI) gene, partial cds; mitochondrial	316166	unknown Metazoa
A	1	mid	OTU_95	188	gi|490342756|gb|KC617066.1|	1.66e-124	92.698	KC617066	Macrothrix sp. HE-364 cytochrome oxidase subunit 1 (COI) gene, partial cds; mitochondrial	1318556	cellular organisms; Eukaryota; Opisthokonta; Metazoa; Eumetazoa; Bilateria; Protostomia; Ecdysozoa; Panarthropoda; Arthropoda; Mandibulata; Pancrustacea; Crustacea; Branchiopoda; Phyllopoda; Diplostraca; Cladocera; Anomopoda; Macrotrichidae; Macrothrix; unclassified Macrothrix
A	1	mid	OTU_128	209	gi|1767106814|gb|MN407240.1|	8.28e-73	85.000	MN407240	Phoridae sp. isolate UGC0007972 cytochrome oxidase subunit I (cox1) gene, partial cds; mitochondrial	2651588	cellular organisms; Eukaryota; Opisthokonta; Metazoa; Eumetazoa; Bilateria; Protostomia; Ecdysozoa; Panarthropoda; Arthropoda; Mandibulata; Pancrustacea; Hexapoda; Insecta; Dicondylia; Pterygota; Neoptera; Holometabola; Diptera; Brachycera; Muscomorpha; Eremoneura; Cyclorrhapha; Aschiza; Platypezoidea; Phoridae; unclassified Phoridae
A	1	mid	OTU_815	243	gi|918053749|gb|KM570759.1|	3.02e-62	82.746	KM570759	Atrichomelina pubera voucher 08BBDIP-0070 cytochrome oxidase subunit 1 (COI) gene, partial cds; mitochondrial	320935	unknown Metazoa
A	1	mid	OTU_172	271	gi|937602177|gb|KM644343.1|	8.40e-63	82.857	KM644343	Mycetophilidae sp. BOLD:ABW7884 voucher BIOUG04890-C01 cytochrome oxidase subunit 1 (COI) gene, partial cds; mitochondrial	1694212	unknown Metazoa
A	1	mid	OTU_251	273	gi|1169320095|gb|KU917021.1|	4.13e-21	81.955	KU917021	Phymatodes alni voucher ZFMK-TIS-5798 cytochrome oxidase subunit 1 (COI) gene, partial cds; mitochondrial	878342	unknown Metazoa
A	1	mid	OTU_530	276	gi|1196581545|gb|KY839415.1|	3.02e-62	82.796	KY839415	Phoridae voucher BIOUG02391-H01 cytochrome oxidase subunit 1 (COI) gene, partial cds; mitochondrial	1995847	unknown Metazoa
A	1	mid	OTU_137	288	gi|1551495110|gb|MH282713.1|	5.23e-35	76.868	MH282713	Lytocarpia miriophyllum voucher DOP C6835 cytochrome oxidase subunit I (COI) gene, partial cds; mitochondrial	1073936	unknown Metazoa
A	1	mid	OTU_375	293	gi|332801970|gb|JF793235.1|	1.47e-30	76.667	JF793235	Meteorus sp. Janzen28 cytochrome oxidase subunit 1 (COI) gene, partial cds; mitochondrial	1031138	unknown Metazoa
A	1	mid	OTU_218	298	gi|1472909874|gb|MF958995.1|	5.27e-30	82.716	MF958995	Namalycastis indica voucher Polich 1/1 cytochrome oxidase subunit I (COI) gene, partial cds; mitochondrial	702031	unknown Metazoa
A	1	mid	OTU_681	322	gi|440197815|gb|JQ798691.1|	1.75e-84	85.174	JQ798691	Heterolepidoderma sp. 1 TK-2012 cytochrome c oxidase subunit I-like (COI) gene, partial sequence; mitochondrial	1274951	cellular organisms; Eukaryota; Opisthokonta; Metazoa; Eumetazoa; Bilateria; Protostomia; Spiralia; Lophotrochozoa; Gastrotricha; Chaetonotida; Paucitubulatina; Chaetonotidae; Heterolepidoderma; unclassified Heterolepidoderma
A	1	mid	OTU_456	323	gi|283050935|gb|GU070932.1|	1.42e-50	83.117	GU070932	Invertebrate environmental sample clone B04 cytochrome oxidase subunit I (COI) gene, partial cds; mitochondrial	693772	unknown Metazoa
A	1	mid	OTU_60	341	gi|1611818461|gb|MH254780.1|	6.61e-04	100.000	MH254780	Plectostoma concinnum voucher KPH01593.13 cytochrome oxidase subunit 1 (COI) gene, partial cds; mitochondrial	2562846	unknown Metazoa
A	1	mid	OTU_89	420	gi|148612197|gb|EF540787.1|	7.50e-143	100.000	EF540787	Cordylophora sp. IM1 cytochrome c oxidase subunit I (COI) gene, partial cds; mitochondrial	446538	cellular organisms; Eukaryota; Opisthokonta; Metazoa; Eumetazoa; Cnidaria; Hydrozoa; Hydroidolina; Anthoathecata; Filifera; Oceaniidae; Cordylophora; unclassified Cordylophora	Cordylophora sp. IM1
A	1	mid	OTU_76	437	gi|514884228|gb|KC618807.1|	1.59e-159	99.060	KC618807	Keratella cochlearis isolate 3KC1Terlag cytochrome oxidase subunit I (COI) gene, partial cds; mitochondrial	204738	cellular organisms; Eukaryota; Opisthokonta; Metazoa; Eumetazoa; Bilateria; Protostomia; Spiralia; Gnathifera; Rotifera; Monogononta; Pseudotrocha; Ploima; Brachionidae; Keratella	Keratella cochlearis
A	1	mid	OTU_523	444	gi|1002342291|gb|KU566801.1|	6.82e-29	77.824	KU566801	Siphonaria pectinata voucher LMBAP2-002 cytochrome oxidase subunit 1 (COI) gene, partial cds; mitochondrial	57642	unknown Metazoa
A	1	mid	OTU_90	451	gi|1274809865|gb|MF983570.1|	6.77e-34	76.712	MF983570	Ariophanta lahatensis voucher FLMNH494014 cytochrome oxidase subunit 1 (COI) gene, partial cds; mitochondrial	2052472	unknown Metazoa
A	1	mid	OTU_37	460	gi|300174573|emb|FN432418.1|	3.93e-56	81.720	FN432418	Dermanyssus carpathicus mitochondrial partial coi gene for cytochrome oxidase subunit I, isolate RQ23	480687	unknown Metazoa
A	1	mid	OTU_42	480	gi|514884322|gb|KC618854.1|	9.53e-162	99.373	KC618854	Keratella cochlearis isolate 55KC4Voels cytochrome oxidase subunit I (COI) gene, partial cds; mitochondrial	204738	cellular organisms; Eukaryota; Opisthokonta; Metazoa; Eumetazoa; Bilateria; Protostomia; Spiralia; Gnathifera; Rotifera; Monogononta; Pseudotrocha; Ploima; Brachionidae; Keratella	Keratella cochlearis
A	1	mid	OTU_168	632	gi|1039024796|gb|KU600571.1|	5.16e-45	88.199	KU600571	Impatiophila longifolia voucher 001151 cytochrome c oxidase subunit I (COI) gene, partial cds; mitochondrial	1861810	cellular organisms; Eukaryota; Opisthokonta; Metazoa; Eumetazoa; Bilateria; Protostomia; Ecdysozoa; Panarthropoda; Arthropoda; Mandibulata; Pancrustacea; Hexapoda; Insecta; Dicondylia; Pterygota; Neoptera; Holometabola; Diptera; Brachycera; Muscomorpha; Eremoneura; Cyclorrhapha; Schizophora; Acalyptratae; Ephydroidea; Drosophilidae; Drosophilinae; Colocasiomyini; Impatiophila
A	1	mid	OTU_313	703	gi|1720336128|gb|MN216101.1|	1.17e-11	80.374	MN216101	Sicarius peruensis isolate Sic520 cytochrome c oxidase subunit I gene, partial cds; mitochondrial	571541	unknown Metazoa
A	1	mid	OTU_2	709	gi|1189131141|dbj|LC215611.1|	7.52e-148	96.865	LC215611	Trichocerca sp. WM-2017e mitochondrial COI gene for cytochrome c oxidase subunit I, partial cds, isolate: Tricho_316	1957058	cellular organisms; Eukaryota; Opisthokonta; Metazoa; Eumetazoa; Bilateria; Protostomia; Spiralia; Gnathifera; Rotifera; Monogononta; Pseudotrocha; Ploima; Trichocercidae; Trichocerca; unclassified Trichocerca
A	1	mid	OTU_102	755	gi|259881955|gb|GQ373950.1|	8.95e-18	82.114	GQ373950	Neanuridae sp. DPCOL55909 voucher 2953C10_Sk061510 cytochrome oxidase subunit 1 (COI) gene, partial cds; mitochondrial	676393	unknown Metazoa
A	1	mid	OTU_140	803	gi|1142894926|gb|KY357790.1|	2.35e-58	82.079	KY357790	Arhopalus sp. TX13_77.01r cytochrome oxidase subunit 1 (COI) gene, partial cds; mitochondrial	1929588	unknown Metazoa
A	1	mid	OTU_32	832	gi|514884314|gb|KC618850.1|	7.42e-158	98.746	KC618850	Keratella cochlearis isolate 55KC10Voels cytochrome oxidase subunit I (COI) gene, partial cds; mitochondrial	204738	cellular organisms; Eukaryota; Opisthokonta; Metazoa; Eumetazoa; Bilateria; Protostomia; Spiralia; Gnathifera; Rotifera; Monogononta; Pseudotrocha; Ploima; Brachionidae; Keratella	Keratella cochlearis
A	1	mid	OTU_84	946	gi|300953268|gb|HM018660.1|	3.96e-51	80.272	HM018660	Phyllangia papuensis isolate MVK202A cytochrome oxidase subunit 1 (COX1) gene, partial cds; mitochondrial	865892	unknown Metazoa
A	1	mid	OTU_67	960	gi|332327593|gb|JF876748.1|	1.83e-54	81.071	JF876748	Cerodontha sp. n. JWDCH463-10 voucher BIOUG<CAN>:10PROBE-12669 cytochrome oxidase subunit 1 (COI) gene, partial cds; mitochondrial	2340336	unknown Metazoa
A	1	mid	OTU_40	1135	gi|1236177206|gb|KX755302.1|	5.38e-15	77.160	KX755302	Proechimys echinothrix voucher INPA:SISPUR-M-177 mitochondrion, complete genome	2025911	unknown Metazoa
A	1	mid	OTU_138	1417	gi|83285130|gb|DQ297773.1|	8.37e-73	83.333	DQ297773	Euchlanis dilatata cytochrome c oxidase subunit I gene, partial cds; mitochondrial	231620	unknown Metazoa
A	1	mid	OTU_59	1576	gi|1009081545|gb|KU381154.1|	1.50e-15	73.188	KU381154	Physocleora sp. BOLD:ACJ8232 voucher ID 19198 cytochrome oxidase subunit 1 (COI) gene, partial cds; mitochondrial	1817218	unknown Metazoa
A	2	mid	OTU_4419	3	gi|33330125|gb|AF534847.1|	3.46e-146	96.835	AF534847	Paranais frici isolate PARfrnrkp cytochrome oxidase subunit I (COI) gene, partial cds; mitochondrial gene for mitochondrial product	212338	cellular organisms; Eukaryota; Opisthokonta; Metazoa; Eumetazoa; Bilateria; Protostomia; Spiralia; Lophotrochozoa; Annelida; Clitellata; Oligochaeta; Haplotaxida; Tubificina; Naididae; Naidinae; Paranais
A	2	mid	OTU_1195	3	gi|283050899|gb|GU070911.1|	8.28e-73	83.226	GU070911	Invertebrate environmental sample clone D01 cytochrome oxidase subunit I (COI) gene, partial cds; mitochondrial	693772	unknown Metazoa
A	2	mid	OTU_2650	3	gi|283050881|gb|GU070901.1|	3.74e-91	87.625	GU070901	Invertebrate environmental sample clone A06 cytochrome oxidase subunit I (COI) gene, partial cds; mitochondrial	693772	unknown Metazoa
A	2	mid	OTU_3608	3	gi|302426124|gb|HM769257.1|	6.58e-54	80.623	HM769257	Biomphalaria sp. CJS-2010 haplotype H126 cytochrome oxidase subunit I (COI) gene, partial cds; mitochondrial	871660	unknown Metazoa
A	2	mid	OTU_1018	4	gi|514885130|gb|KC619253.1|	7.42e-158	98.746	KC619253	Polyarthra dolichoptera complex sp. UO-2013 isolate 209PD1Durst cytochrome oxidase subnit I (COI) gene, partial cds; mitochondrial	1344033	cellular organisms; Eukaryota; Opisthokonta; Metazoa; Eumetazoa; Bilateria; Protostomia; Spiralia; Gnathifera; Rotifera; Monogononta; Pseudotrocha; Ploima; Synchaetidae; Polyarthra	Polyarthra dolichoptera complex sp. UO-2013
A	2	mid	OTU_1062	4	gi|1486796541|gb|MH271342.1|	2.44e-08	77.778	MH271342	Chorthippus cazurroi isolate Lla3 cytochrome c oxidase subunit I (COI) gene, partial cds; mitochondrial	1321392	unknown Metazoa
A	2	mid	OTU_313	4	gi|1720336128|gb|MN216101.1|	1.17e-11	80.374	MN216101	Sicarius peruensis isolate Sic520 cytochrome c oxidase subunit I gene, partial cds; mitochondrial	571541	unknown Metazoa
A	2	mid	OTU_4056	4	gi|1579199992|gb|MK070205.1|	1.13e-36	77.419	MK070205	Hemerodromia anisoserrata isolate HI4 cytochrome c oxidase subunit I (COI) gene, partial cds; mitochondrial	2522620	unknown Metazoa
A	2	mid	OTU_1881	5	gi|326694910|gb|JF432035.1|	6.58e-39	77.152	JF432035	Tetranchyroderma sp.3 TK-2011 voucher MT30 cytochrome c oxidase subunit I gene, partial cds; mitochondrial	992258	unknown Metazoa
A	2	mid	OTU_5094	5	gi|669687872|gb|KJ787640.1|	3.06e-52	81.004	KJ787640	Knemidokoptes sp. NS-2014 cytochrome c oxidase subunit I (COI) gene, partial cds; mitochondrial	1527440	unknown Metazoa
A	2	mid	OTU_828	5	gi|1783406265|gb|MN349004.1|	4.05e-36	77.737	MN349004	Psoroptidae sp. BOLD:ACV2635 voucher BIOUG21866-G08 cytochrome oxidase subunit 1 (COI) gene, partial cds; mitochondrial	2679645	unknown Metazoa
A	2	mid	OTU_868	5	gi|283050889|gb|GU070905.1|	7.29e-163	100.000	GU070905	Invertebrate environmental sample clone B06 cytochrome oxidase subunit I (COI) gene, partial cds; mitochondrial	693772	unknown Metazoa
A	2	mid	OTU_958	5	gi|593024652|gb|KF955101.1|	5.09e-55	80.268	KF955101	Lemnalia sp. D CSM-2013 voucher RMNH:Coel. 40939 cytochrome oxidase subunit I (cox1) gene, partial cds; mitochondrial	1441011	unknown Metazoa
A	2	mid	OTU_1005	6	gi|742269650|gb|KJ472526.1|	2.38e-48	79.930	KJ472526	Adelius sp. RK395 cytochrome c oxidase subunit 1 gene, partial cds; mitochondrial	1590212	unknown Metazoa
A	2	mid	OTU_2514	6	gi|321138184|gb|HQ982347.1|	2.33e-63	83.154	HQ982347	Dynatosoma fuscicorne voucher BIOUG<CAN>:08TTML-2367 cytochrome oxidase subunit 1 (COI) gene, partial cds; mitochondrial	2339868	unknown Metazoa
A	2	mid	OTU_3048	6	gi|283050908|gb|GU070917.1|	7.88e-108	89.557	GU070917	Invertebrate environmental sample clone E02 cytochrome oxidase subunit I (COI) gene, partial cds; mitochondrial	693772	unknown Metazoa
A	2	mid	OTU_309	6	gi|1574038740|gb|MK168805.1|	5.03e-55	81.469	MK168805	Aleyrodes sp. APB1024162 cytochrome oxidase subunit 1 (COI) gene, partial cds; mitochondrial	2488667	unknown Metazoa
A	2	mid	OTU_4564	6	gi|114177217|gb|DQ889457.1|	1.39e-70	83.279	DQ889457	Placozoan sp. BZ49 mitochondrion, complete genome	401704	unknown Metazoa
A	2	mid	OTU_4661	6	gi|342781129|gb|JN288348.1|	5.35e-20	82.787	JN288348	Microplitis sp. BIOUG<CAN> ASGLE-0077 cytochrome oxidase subunit 1 (COI) gene, partial cds; mitochondrial	1894664	unknown Metazoa
A	2	mid	OTU_5140	6	gi|261498494|gb|GU014124.1|	2.47e-23	74.671	GU014124	Megascolecidae sp. DPEW72818 voucher EW-SJ-917 cytochrome oxidase subunit 1 (COI) gene, partial cds; mitochondrial	683465	unknown Metazoa
A	2	mid	OTU_682	6	gi|1052444383|gb|KR890882.1|	5.12e-50	80.142	KR890882	Alysiinae sp. BOLD-2016 voucher BIOUG04870-A02 cytochrome oxidase subunit 1 (COI) gene, partial cds; mitochondrial	1881743	unknown Metazoa
A	2	mid	OTU_1324	7	gi|270271600|gb|GQ119953.1|	1.38e-75	85.263	GQ119953	Amphicaryon peltifera isolate Ampo01 cytochrome oxidase subunit I (COI) gene, partial cds; mitochondrial	645369	cellular organisms; Eukaryota; Opisthokonta; Metazoa; Eumetazoa; Cnidaria; Hydrozoa; Hydroidolina; Siphonophorae; Calycophorae; Prayidae; Amphicaryoninae; Amphicaryon
A	2	mid	OTU_778	7	gi|283050881|gb|GU070901.1|	6.22e-94	88.435	GU070901	Invertebrate environmental sample clone A06 cytochrome oxidase subunit I (COI) gene, partial cds; mitochondrial	693772	unknown Metazoa
A	2	mid	OTU_4092	8	gi|270271602|gb|GQ119954.1|	8.40e-63	82.155	GQ119954	Apolemia sp. BO-2009 isolate Apol01 cytochrome oxidase subunit I (COI) gene, partial cds; mitochondrial	645324	unknown Metazoa
A	2	mid	OTU_4099	8	gi|342742163|gb|JN308857.1|	2.41e-33	83.851	JN308857	Marpissa pikei voucher BIOUG<CAN>:BIOUG00619-H07 cytochrome oxidase subunit 1 (COI) gene, partial cds; mitochondrial	153405	unknown Metazoa
A	2	mid	OTU_2405	9	gi|606237038|gb|KJ202798.1|	5.38e-15	74.537	KJ202798	Altica tombacina voucher CHU06-COL-309 cytochrome oxidase subunit 1 (COI) gene, partial cds; mitochondrial	1483805	unknown Metazoa
A	2	mid	OTU_3937	10	gi|1551494894|gb|MH282605.1|	4.05e-36	86.093	MH282605	Aglaophenia lophocarpa voucher DOP C9473 cytochrome oxidase subunit I (COI) gene, partial cds; mitochondrial	475195	cellular organisms; Eukaryota; Opisthokonta; Metazoa; Eumetazoa; Cnidaria; Hydrozoa; Hydroidolina; Leptothecata; Aglaopheniidae; Aglaophenia
A	2	mid	OTU_1599	10	gi|1339153159|gb|KY655790.1|	6.54e-59	82.206	KY655790	Pelagia sp. Plg_P5 cytochrome oxidase subunit 1 (COI) gene, partial cds; mitochondrial	2080231	unknown Metazoa
A	2	mid	OTU_1995	12	gi|283050943|gb|GU070936.1|	3.61e-116	91.139	GU070936	Invertebrate environmental sample clone H05 cytochrome oxidase subunit I (COI) gene, partial cds; mitochondrial	693772	unknown Metazoa
A	2	mid	OTU_617	13	gi|270271602|gb|GQ119954.1|	2.94e-82	85.859	GQ119954	Apolemia sp. BO-2009 isolate Apol01 cytochrome oxidase subunit I (COI) gene, partial cds; mitochondrial	645324	cellular organisms; Eukaryota; Opisthokonta; Metazoa; Eumetazoa; Cnidaria; Hydrozoa; Hydroidolina; Siphonophorae; Physonectae; Apolemiidae; Apolemia; unclassified Apolemia
A	2	mid	OTU_1383	16	gi|121592020|gb|EF012181.1|	5.27e-30	76.628	EF012181	Gundlachia cf. radiata 'Laguna Chocuaco, Costa Rica' cytochrome c oxidase subunit 1 (CO1) gene, partial cds; mitochondrial	419066	unknown Metazoa
A	2	mid	OTU_1112	17	gi|148374197|gb|EF609495.1|	1.91e-24	80.723	EF609495	Xenobrama microlepis voucher BW-A1070 cytochrome oxidase subunit 1 (COI) gene, partial cds; mitochondrial	443812	unknown Metazoa
A	2	mid	OTU_368	17	gi|211998936|gb|EU815588.1|	1.90e-29	76.538	EU815588	Breda jovialis cytochrome oxidase subunit I (COI) gene, partial cds; mitochondrial	570005	unknown Metazoa
A	2	mid	OTU_891	17	gi|1005937971|gb|KT958164.1|	1.89e-39	78.596	KT958164	Chiltoniidae sp. CU1 isolate ST328_8600_Cunyu cytochrome oxidase subunit 1 (CO1) gene, partial cds; mitochondrial	1745274	unknown Metazoa
A	2	mid	OTU_1612	18	gi|300875672|gb|HM417793.1|	6.56e-34	80.693	HM417793	Serpulidae sp. BOLD:AAG0874 voucher BIOUG<CAN>:WS0130 cytochrome oxidase subunit 1 (COI) gene, partial cds; mitochondrial	1107174	unknown Metazoa
A	2	mid	OTU_1697	18	gi|115490227|gb|DQ631986.1|	1.02e-17	77.487	DQ631986	Turbopsebius sp. SLW-2002 cytochrome oxidase subunit I (COI) gene, partial cds; mitochondrial	210277	unknown Metazoa
A	2	mid	OTU_963	18	gi|1393898847|gb|MG811652.1|	2.29e-78	84.127	MG811652	Zanclea sessilis cytochrome oxidase subunit I gene, partial cds; mitochondrial	264065	unknown Metazoa
A	2	mid	OTU_1830	19	gi|115490227|gb|DQ631986.1|	1.12e-17	77.487	DQ631986	Turbopsebius sp. SLW-2002 cytochrome oxidase subunit I (COI) gene, partial cds; mitochondrial	210277	unknown Metazoa
A	2	mid	OTU_838	19	gi|1551495106|gb|MH282711.1|	8.70e-38	77.076	MH282711	Lytocarpia brevirostris voucher MHNG INVE 49930 cytochrome oxidase subunit I (COI) gene, partial cds; mitochondrial	1667356	unknown Metazoa
A	2	mid	OTU_1623	22	gi|283050881|gb|GU070901.1|	3.74e-91	87.625	GU070901	Invertebrate environmental sample clone A06 cytochrome oxidase subunit I (COI) gene, partial cds; mitochondrial	693772	unknown Metazoa
A	2	mid	OTU_1807	22	gi|1189351068|gb|KY778921.1|	8.45e-58	81.081	KY778921	Draconarius sp. ZZ929 cytochrome oxidase subunit I (COI) gene, partial cds; mitochondrial	1983027	unknown Metazoa
A	2	mid	OTU_657	22	gi|301338564|gb|HM432804.1|	6.77e-34	76.271	HM432804	Lycoriella sp. TTDBW753-09 voucher BIOUG<CAN>:08BBDIP-1996 cytochrome oxidase subunit 1 (COI) gene, partial cds; mitochondrial	2330479	unknown Metazoa
A	2	mid	OTU_717	22	gi|1509160763|gb|MG421455.1|	4.22e-06	91.489	MG421455	Lepidonotus squamatus voucher BIOUG06965-A07 cytochrome oxidase subunit 1 (COI) gene, partial cds; mitochondrial	222003	unknown Metazoa
A	2	mid	OTU_1314	24	gi|313180895|gb|HM909451.1|	5.23e-35	76.950	HM909451	Harpalinae sp. BOLD:AAH2834 voucher gvc13541-1L cytochrome oxidase subunit 1 (COI) gene, partial cds; mitochondrial	2659291	unknown Metazoa
A	2	mid	OTU_2829	25	gi|1767105994|gb|MN406830.1|	2.40e-43	78.755	MN406830	Phoridae sp. isolate UGC0008307 cytochrome oxidase subunit I (cox1) gene, partial cds; mitochondrial	2651588	unknown Metazoa
A	2	mid	OTU_1347	26	gi|974709951|gb|KP829548.1|	2.44e-23	80.124	KP829548	Coccinellidae sp. AGNM04 cytochrome oxidase subunit I (COI) gene, partial cds; mitochondrial	1779031	unknown Metazoa
A	2	mid	OTU_2082	27	gi|1020911029|gb|KR439772.1|	1.40e-60	81.633	KR439772	Cordyla sp. BOLD-2016 voucher BIOUG04357-A12 cytochrome oxidase subunit 1 (COI) gene, partial cds; mitochondrial	1888056	unknown Metazoa
A	2	mid	OTU_424	28	gi|786321459|gb|KP136553.1|	2.37e-53	80.851	KP136553	Crustacea environmental sample clone Bsex-23 cytochrome oxidase subunit I (COI) gene, partial cds; mitochondrial	696709	unknown Metazoa
A	2	mid	OTU_970	28	gi|1148359092|gb|KY018079.1|	6.77e-34	76.351	KY018079	Uliodon sp. CG182 isolate ARACG000182 cytchrome oxidase subunit I (COI) gene, partial cds; mitochondrial	1956766	unknown Metazoa
A	2	mid	OTU_1047	34	gi|684192115|gb|KJ839818.1|	1.87e-39	77.817	KJ839818	Nomada integra voucher BC ZSM HYM 06124 cytochrome oxidase subunit 1 (COI) gene, partial cds; mitochondrial	601605	unknown Metazoa
A	2	mid	OTU_2403	35	gi|797518174|gb|KP462176.1|	3.46e-146	97.125	KP462176	Benthalia dissidens isolate CP1077 cytochrome c oxidase subunit 1 (CO1) gene, partial cds; mitochondrial	391740	cellular organisms; Eukaryota; Opisthokonta; Metazoa; Eumetazoa; Bilateria; Protostomia; Ecdysozoa; Panarthropoda; Arthropoda; Mandibulata; Pancrustacea; Hexapoda; Insecta; Dicondylia; Pterygota; Neoptera; Holometabola; Diptera; Nematocera; Culicomorpha; Chironomoidea; Chironomidae; Chironominae; Chironomini; Benthalia	Benthalia dissidens
A	2	mid	OTU_597	36	gi|300492451|gb|GU722856.1|	2.35e-58	81.063	GU722856	Hydra circumcincta strain AK13c cytochrome oxidase subunit I (COI) gene, partial cds; mitochondrial	154958	unknown Metazoa
A	2	mid	OTU_1634	38	gi|743152994|gb|KM444057.1|	1.47e-30	75.945	KM444057	Ocydromus fulvipes voucher BC ZSM COL 02520 cytochrome oxidase subunit 1 (COI) gene, partial cds; mitochondrial	1587401	unknown Metazoa
A	2	mid	OTU_202	38	gi|597450449|gb|KF982195.1|	1.13e-36	84.848	KF982195	Plumularia warreni isolate DNA901 cytochrome oxidase subunit I (COI) gene, partial cds; mitochondrial	1476440	unknown Metazoa
A	2	mid	OTU_393	38	gi|342780605|gb|JN288086.1|	3.18e-32	76.897	JN288086	Braconidae sp. ASBZI477-10 voucher BIOUG<CAN>:10BZMT-0477 cytochrome oxidase subunit 1 (COI) gene, partial cds; mitochondrial	2549174	unknown Metazoa
A	2	mid	OTU_648	38	gi|223366057|gb|FJ664617.1|	1.92e-19	83.478	FJ664617	Toxocara vitulorum mitochondrion, partial genome	62080	unknown Metazoa
A	2	mid	OTU_1434	39	gi|397739934|gb|JX260666.1|	1.41e-55	80.822	JX260666	Culex salinarius voucher NEONTculicid2044 cytochrome oxidase subunit 1 (COI) gene, partial cds; mitochondrial	38743	unknown Metazoa
A	2	mid	OTU_1114	40	gi|283050881|gb|GU070901.1|	4.77e-100	89.073	GU070901	Invertebrate environmental sample clone A06 cytochrome oxidase subunit I (COI) gene, partial cds; mitochondrial	693772	unknown Metazoa
A	2	mid	OTU_326	40	gi|270271590|gb|GQ119948.1|	6.63e-49	80.282	GQ119948	Agalma okeni isolate Agok06 cytochrome oxidase subunit I (COI) gene, partial cds; mitochondrial	2721091	unknown Metazoa
A	2	mid	OTU_2170	42	gi|631230512|gb|KF927039.1|	1.48e-30	85.612	KF927039	Drosophila maculifrons isolate caj7 cytochrome oxidase subunit I gene, partial cds; mitochondrial	30030	cellular organisms; Eukaryota; Opisthokonta; Metazoa; Eumetazoa; Bilateria; Protostomia; Ecdysozoa; Panarthropoda; Arthropoda; Mandibulata; Pancrustacea; Hexapoda; Insecta; Dicondylia; Pterygota; Neoptera; Holometabola; Diptera; Brachycera; Muscomorpha; Eremoneura; Cyclorrhapha; Schizophora; Acalyptratae; Ephydroidea; Drosophilidae; Drosophilinae; Drosophilini; Drosophila; Drosophila; guarani gro…
A	2	mid	OTU_755	42	gi|1398234140|gb|MF884684.1|	2.32e-68	83.056	MF884684	Mycetophila sp. BIOUG23382-E03 cytochrome oxidase subunit 1 (COI) gene, partial cds; mitochondrial	2215966	unknown Metazoa
A	2	mid	OTU_374	44	gi|292396443|gb|GU141089.1|	3.14e-42	78.671	GU141089	Cotesia sp. jft05 voucher BIOUG<CAN>:07PROBE-23450 cytochrome oxidase subunit 1 (COI) gene, partial cds; mitochondrial	694073	unknown Metazoa
A	2	mid	OTU_279	46	gi|270271542|gb|GU183783.1|	6.58e-54	80.339	GU183783	Thysanopoda obtusifrons voucher UCONN:Eu02.3.1 cytochrome oxidase subunit I (COI) gene, partial cds; mitochondrial	149076	unknown Metazoa
A	2	mid	OTU_914	48	gi|283050908|gb|GU070917.1|	1.69e-109	89.873	GU070917	Invertebrate environmental sample clone E02 cytochrome oxidase subunit I (COI) gene, partial cds; mitochondrial	693772	unknown Metazoa
A	2	mid	OTU_155	49	gi|270271580|gb|GQ119943.1|	1.43e-45	79.181	GQ119943	Agalma elegans isolate Agel03 cytochrome oxidase subunit I (COI) gene, partial cds; mitochondrial	316166	unknown Metazoa
A	2	mid	OTU_292	50	gi|1214475386|gb|MF103617.1|	1.92e-19	75.758	MF103617	Clostera nr. apicalis 06-BLLOC-3370 cytochrome oxidase subunit 1 (COI) gene, partial cds; mitochondrial	2017320	unknown Metazoa
A	2	mid	OTU_2071	52	gi|1418592744|gb|MH282254.1|	8.76e-33	76.325	MH282254	Trichobius joblingi voucher TH_PA_P027 cytochrome oxidase subunit 1 (COI) gene, partial cds; mitochondrial	402420	unknown Metazoa
A	2	mid	OTU_60	58	gi|1611818461|gb|MH254780.1|	6.61e-04	100.000	MH254780	Plectostoma concinnum voucher KPH01593.13 cytochrome oxidase subunit 1 (COI) gene, partial cds; mitochondrial	2562846	unknown Metazoa
A	2	mid	OTU_956	60	gi|300875672|gb|HM417793.1|	6.51e-39	82.178	HM417793	Serpulidae sp. BOLD:AAG0874 voucher BIOUG<CAN>:WS0130 cytochrome oxidase subunit 1 (COI) gene, partial cds; mitochondrial	1107174	unknown Metazoa
A	2	mid	OTU_42	62	gi|514884322|gb|KC618854.1|	9.53e-162	99.373	KC618854	Keratella cochlearis isolate 55KC4Voels cytochrome oxidase subunit I (COI) gene, partial cds; mitochondrial	204738	cellular organisms; Eukaryota; Opisthokonta; Metazoa; Eumetazoa; Bilateria; Protostomia; Spiralia; Gnathifera; Rotifera; Monogononta; Pseudotrocha; Ploima; Brachionidae; Keratella	Keratella cochlearis
A	2	mid	OTU_799	68	gi|283050881|gb|GU070901.1|	4.98e-70	83.502	GU070901	Invertebrate environmental sample clone A06 cytochrome oxidase subunit I (COI) gene, partial cds; mitochondrial	693772	unknown Metazoa
A	2	mid	OTU_456	69	gi|283050935|gb|GU070932.1|	1.42e-50	83.117	GU070932	Invertebrate environmental sample clone B04 cytochrome oxidase subunit I (COI) gene, partial cds; mitochondrial	693772	unknown Metazoa
A	2	mid	OTU_2140	70	gi|1509160806|gb|MG421474.1|	6.44e-69	84.211	MG421474	Corynidae sp. BCnid2010-002 cytochrome oxidase subunit 1 (COI) gene, partial cds; mitochondrial	2464688	unknown Metazoa
A	2	mid	OTU_66	71	gi|490342756|gb|KC617066.1|	9.56e-152	97.785	KC617066	Macrothrix sp. HE-364 cytochrome oxidase subunit 1 (COI) gene, partial cds; mitochondrial	1318556	cellular organisms; Eukaryota; Opisthokonta; Metazoa; Eumetazoa; Bilateria; Protostomia; Ecdysozoa; Panarthropoda; Arthropoda; Mandibulata; Pancrustacea; Crustacea; Branchiopoda; Phyllopoda; Diplostraca; Cladocera; Anomopoda; Macrotrichidae; Macrothrix; unclassified Macrothrix	Macrothrix sp. HE-364
A	2	mid	OTU_316	72	gi|270271664|gb|GQ119985.1|	1.87e-39	78.322	GQ119985	Forskalia tholoides isolate Foth01 cytochrome oxidase subunit I (COI) gene, partial cds; mitochondrial	316179	unknown Metazoa
A	2	mid	OTU_143	75	gi|1551494896|gb|MH282606.1|	6.58e-54	81.295	MH282606	Aglaophenia lophocarpa voucher DOP C4317 cytochrome oxidase subunit I (COI) gene, partial cds; mitochondrial	475195	unknown Metazoa
A	2	mid	OTU_126	80	gi|529949939|gb|KC287426.1|	0.009	100.000	KC287426	Acartia tsuensis voucher AtsU2.5 cytochrome c oxidase subunit I (COI) gene, partial cds; mitochondrial	1267137	unknown Metazoa
A	2	mid	OTU_290	89	gi|270271580|gb|GQ119943.1|	1.46e-35	76.976	GQ119943	Agalma elegans isolate Agel03 cytochrome oxidase subunit I (COI) gene, partial cds; mitochondrial	316166	unknown Metazoa
A	2	mid	OTU_1387	91	gi|296799071|gb|GU689735.1|	1.41e-55	81.053	GU689735	Ischyroceridae sp. ANZRS685-08 voucher 31841_3.2 cytochrome oxidase subunit 1 (COI) gene, partial cds; mitochondrial	2581533	unknown Metazoa
A	2	mid	OTU_218	91	gi|1472909874|gb|MF958995.1|	5.27e-30	82.716	MF958995	Namalycastis indica voucher Polich 1/1 cytochrome oxidase subunit I (COI) gene, partial cds; mitochondrial	702031	unknown Metazoa
A	2	mid	OTU_521	96	gi|695090825|gb|KJ966087.1|	8.88e-23	75.472	KJ966087	Chaetocnema sahlbergii voucher ZMUO<FIN>:000583 cytochrome oxidase subunit 1 (COI) gene, partial cds; mitochondrial	1553204	unknown Metazoa
A	2	mid	OTU_375	104	gi|332801970|gb|JF793235.1|	1.47e-30	76.667	JF793235	Meteorus sp. Janzen28 cytochrome oxidase subunit 1 (COI) gene, partial cds; mitochondrial	1031138	unknown Metazoa
A	2	mid	OTU_613	108	gi|1551494874|gb|MH282595.1|	1.82e-59	81.271	MH282595	Aglaophenia kirchenpaueri voucher MHNG INVE 37525 cytochrome oxidase subunit I (COI) gene, partial cds; mitochondrial	396358	unknown Metazoa
A	2	mid	OTU_713	110	gi|283050881|gb|GU070901.1|	8.22e-78	84.950	GU070901	Invertebrate environmental sample clone A06 cytochrome oxidase subunit I (COI) gene, partial cds; mitochondrial	693772	unknown Metazoa
A	2	mid	OTU_137	121	gi|1551495110|gb|MH282713.1|	5.23e-35	76.868	MH282713	Lytocarpia miriophyllum voucher DOP C6835 cytochrome oxidase subunit I (COI) gene, partial cds; mitochondrial	1073936	unknown Metazoa
A	2	mid	OTU_261	121	gi|751360515|gb|KJ941279.1|	5.35e-20	75.546	KJ941279	Dysdera hungarica isolate 886 cytochrome oxidase subunit 1 (COI) gene, partial cds; mitochondrial	483888	unknown Metazoa
A	2	mid	OTU_893	123	gi|383929937|gb|JQ809025.1|	2.42e-38	78.417	JQ809025	Duplicaria sp. NP3 isolate MNHN-IM-2009-10134 cytochrome oxidase subunit I gene, partial cds; mitochondrial	1167536	unknown Metazoa
A	2	mid	OTU_251	150	gi|1169320095|gb|KU917021.1|	4.13e-21	81.955	KU917021	Phymatodes alni voucher ZFMK-TIS-5798 cytochrome oxidase subunit 1 (COI) gene, partial cds; mitochondrial	878342	unknown Metazoa
A	2	mid	OTU_172	176	gi|937602177|gb|KM644343.1|	8.40e-63	82.857	KM644343	Mycetophilidae sp. BOLD:ABW7884 voucher BIOUG04890-C01 cytochrome oxidase subunit 1 (COI) gene, partial cds; mitochondrial	1694212	unknown Metazoa
A	2	mid	OTU_852	192	gi|311057667|gb|HM912269.1|	3.18e-32	83.636	HM912269	Idaea abnorma voucher BC EF Lep 01825 cytochrome oxidase subunit 1 (COI) gene, partial cds; mitochondrial	1870003	unknown Metazoa
A	2	mid	OTU_272	213	gi|1481838156|gb|MF704296.1|	1.94e-14	76.970	MF704296	Cecidomyiidae sp. BIOUG21409-C08 cytochrome oxidase subunit 1 (COI) gene, partial cds; mitochondrial	2356310	unknown Metazoa
A	2	mid	OTU_650	215	gi|270271580|gb|GQ119943.1|	2.30e-73	84.459	GQ119943	Agalma elegans isolate Agel03 cytochrome oxidase subunit I (COI) gene, partial cds; mitochondrial	316166	unknown Metazoa
A	2	mid	OTU_88	229	gi|1189130965|dbj|LC215523.1|	1.10e-61	80.757	LC215523	Brachionus sp. WM-2017m mitochondrial COI gene for cytochrome c oxidase subunit I, partial cds, isolate: Brachio_308	1957036	unknown Metazoa
A	2	mid	OTU_775	233	gi|1169317767|gb|KU915857.1|	6.54e-59	82.105	KU915857	Pterostichus fasciatopunctatus voucher ZFMK-TIS-2003031 cytochrome oxidase subunit 1 (COI) gene, partial cds; mitochondrial	555427	unknown Metazoa
A	2	mid	OTU_89	263	gi|148612197|gb|EF540787.1|	7.50e-143	100.000	EF540787	Cordylophora sp. IM1 cytochrome c oxidase subunit I (COI) gene, partial cds; mitochondrial	446538	cellular organisms; Eukaryota; Opisthokonta; Metazoa; Eumetazoa; Cnidaria; Hydrozoa; Hydroidolina; Anthoathecata; Filifera; Oceaniidae; Cordylophora; unclassified Cordylophora	Cordylophora sp. IM1
A	2	mid	OTU_530	282	gi|1196581545|gb|KY839415.1|	3.02e-62	82.796	KY839415	Phoridae voucher BIOUG02391-H01 cytochrome oxidase subunit 1 (COI) gene, partial cds; mitochondrial	1995847	unknown Metazoa
A	2	mid	OTU_140	307	gi|1142894926|gb|KY357790.1|	2.35e-58	82.079	KY357790	Arhopalus sp. TX13_77.01r cytochrome oxidase subunit 1 (COI) gene, partial cds; mitochondrial	1929588	unknown Metazoa
A	2	mid	OTU_168	318	gi|1039024796|gb|KU600571.1|	5.16e-45	88.199	KU600571	Impatiophila longifolia voucher 001151 cytochrome c oxidase subunit I (COI) gene, partial cds; mitochondrial	1861810	cellular organisms; Eukaryota; Opisthokonta; Metazoa; Eumetazoa; Bilateria; Protostomia; Ecdysozoa; Panarthropoda; Arthropoda; Mandibulata; Pancrustacea; Hexapoda; Insecta; Dicondylia; Pterygota; Neoptera; Holometabola; Diptera; Brachycera; Muscomorpha; Eremoneura; Cyclorrhapha; Schizophora; Acalyptratae; Ephydroidea; Drosophilidae; Drosophilinae; Colocasiomyini; Impatiophila
A	2	mid	OTU_5	337	gi|482661901|gb|KC755346.1|	8.98e-23	79.191	KC755346	Mirax sp. 3 AZR-2013 voucher Micro-0513 cytochrome oxidase subunit 1 (COI) gene, partial cds; mitochondrial	1324862	unknown Metazoa
A	2	mid	OTU_461	365	gi|270271578|gb|GQ119942.1|	5.02e-65	82.770	GQ119942	Agalma elegans isolate Agal03 cytochrome oxidase subunit I (COI) gene, partial cds; mitochondrial	316166	unknown Metazoa
A	2	mid	OTU_59	379	gi|1009081545|gb|KU381154.1|	1.50e-15	73.188	KU381154	Physocleora sp. BOLD:ACJ8232 voucher ID 19198 cytochrome oxidase subunit 1 (COI) gene, partial cds; mitochondrial	1817218	unknown Metazoa
A	2	mid	OTU_182	407	gi|627759639|gb|KF674552.1|	1.13e-31	85.816	KF674552	Adenomera andreae voucher MTR13806 cytochrome oxidase subunit I (COI) gene, partial cds; mitochondrial	479879	cellular organisms; Eukaryota; Opisthokonta; Metazoa; Eumetazoa; Bilateria; Deuterostomia; Chordata; Craniata; Vertebrata; Gnathostomata; Teleostomi; Euteleostomi; Sarcopterygii; Dipnotetrapodomorpha; Tetrapoda; Amphibia; Batrachia; Anura; Neobatrachia; Hyloidea; Leptodactylidae; Leptodactylinae; Adenomera
A	2	mid	OTU_128	455	gi|1767106814|gb|MN407240.1|	8.28e-73	85.000	MN407240	Phoridae sp. isolate UGC0007972 cytochrome oxidase subunit I (cox1) gene, partial cds; mitochondrial	2651588	cellular organisms; Eukaryota; Opisthokonta; Metazoa; Eumetazoa; Bilateria; Protostomia; Ecdysozoa; Panarthropoda; Arthropoda; Mandibulata; Pancrustacea; Hexapoda; Insecta; Dicondylia; Pterygota; Neoptera; Holometabola; Diptera; Brachycera; Muscomorpha; Eremoneura; Cyclorrhapha; Aschiza; Platypezoidea; Phoridae; unclassified Phoridae
A	2	mid	OTU_307	498	gi|627759543|gb|KF674504.1|	5.31e-25	81.529	KF674504	Adenomera andreae voucher FS090 cytochrome oxidase subunit I (COI) gene, partial cds; mitochondrial	479879	unknown Metazoa
A	2	mid	OTU_102	536	gi|259881955|gb|GQ373950.1|	8.95e-18	82.114	GQ373950	Neanuridae sp. DPCOL55909 voucher 2953C10_Sk061510 cytochrome oxidase subunit 1 (COI) gene, partial cds; mitochondrial	676393	unknown Metazoa
A	2	mid	OTU_15	563	gi|1189131067|dbj|LC215574.1|	7.47e-153	97.806	LC215574	Polyarthra sp. WM-2017e mitochondrial COI gene for cytochrome c oxidase subunit I, partial cds, isolate: Polyar_242	1957046	cellular organisms; Eukaryota; Opisthokonta; Metazoa; Eumetazoa; Bilateria; Protostomia; Spiralia; Gnathifera; Rotifera; Monogononta; Pseudotrocha; Ploima; Synchaetidae; Polyarthra; unclassified Polyarthra	Polyarthra sp. WM-2017e
A	2	mid	OTU_84	638	gi|300953268|gb|HM018660.1|	3.96e-51	80.272	HM018660	Phyllangia papuensis isolate MVK202A cytochrome oxidase subunit 1 (COX1) gene, partial cds; mitochondrial	865892	unknown Metazoa
A	2	mid	OTU_90	691	gi|1274809865|gb|MF983570.1|	6.77e-34	76.712	MF983570	Ariophanta lahatensis voucher FLMNH494014 cytochrome oxidase subunit 1 (COI) gene, partial cds; mitochondrial	2052472	unknown Metazoa
A	2	mid	OTU_132	823	gi|223364593|gb|EU982737.1|	1.15e-21	80.822	EU982737	Chromodoris norrisi voucher CAS:CASIZ pending cytochrome oxidase subunit I gene, partial cds; mitochondrial	589669	unknown Metazoa
A	2	mid	OTU_40	1025	gi|1236177206|gb|KX755302.1|	5.38e-15	77.160	KX755302	Proechimys echinothrix voucher INPA:SISPUR-M-177 mitochondrion, complete genome	2025911	unknown Metazoa
A	2	mid	OTU_407	1087	gi|768803946|gb|KM999989.1|	1.15e-26	81.325	KM999989	Euseius nicholsi mitochondrion, complete genome	702746	unknown Metazoa
A	2	mid	OTU_67	1554	gi|332327593|gb|JF876748.1|	1.83e-54	81.071	JF876748	Cerodontha sp. n. JWDCH463-10 voucher BIOUG<CAN>:10PROBE-12669 cytochrome oxidase subunit 1 (COI) gene, partial cds; mitochondrial	2340336	unknown Metazoa
A	3	mid	OTU_1500	3	gi|515419302|gb|JX995188.1|	2.62e-162	100.000	JX995188	Eurytemora affinis isolate MT03307 cytochrome c oxidase subunit I (COI) gene, partial cds; mitochondrial	88015	cellular organisms; Eukaryota; Opisthokonta; Metazoa; Eumetazoa; Bilateria; Protostomia; Ecdysozoa; Panarthropoda; Arthropoda; Mandibulata; Pancrustacea; Crustacea; Multicrustacea; Hexanauplia; Copepoda; Neocopepoda; Gymnoplea; Calanoida; Temoridae; Eurytemora	Eurytemora affinis
A	3	mid	OTU_1117	3	gi|1360720268|gb|MF709692.1|	1.09e-56	84.100	MF709692	Atrichopogon sp. BIOUG15031-E09 cytochrome oxidase subunit 1 (COI) gene, partial cds; mitochondrial	2116861	unknown Metazoa
A	3	mid	OTU_1285	3	gi|1043307809|gb|KX039248.1|	4.21e-16	77.711	KX039248	Maso sundevalli voucher 00786400 cytochrome oxidase subunit 1 (COI) gene, partial cds; mitochondrial	1663304	unknown Metazoa
A	3	mid	OTU_1314	3	gi|313180895|gb|HM909451.1|	5.23e-35	76.950	HM909451	Harpalinae sp. BOLD:AAH2834 voucher gvc13541-1L cytochrome oxidase subunit 1 (COI) gene, partial cds; mitochondrial	2659291	unknown Metazoa
A	3	mid	OTU_1328	3	gi|283050908|gb|GU070917.1|	6.00e-119	91.746	GU070917	Invertebrate environmental sample clone E02 cytochrome oxidase subunit I (COI) gene, partial cds; mitochondrial	693772	unknown Metazoa
A	3	mid	OTU_1697	3	gi|115490227|gb|DQ631986.1|	1.02e-17	77.487	DQ631986	Turbopsebius sp. SLW-2002 cytochrome oxidase subunit I (COI) gene, partial cds; mitochondrial	210277	unknown Metazoa
A	3	mid	OTU_257	3	gi|1004525424|gb|KU314799.1|	4.08e-31	75.839	KU314799	Rossmaessleria sicanoides voucher ZMH 101905-3618 cytochrome oxidase subunit I (cox1) gene, partial cds; mitochondrial	1701738	unknown Metazoa
A	3	mid	OTU_2606	3	gi|283050881|gb|GU070901.1|	6.22e-94	88.040	GU070901	Invertebrate environmental sample clone A06 cytochrome oxidase subunit I (COI) gene, partial cds; mitochondrial	693772	unknown Metazoa
A	3	mid	OTU_682	3	gi|1052444383|gb|KR890882.1|	5.12e-50	80.142	KR890882	Alysiinae sp. BOLD-2016 voucher BIOUG04870-A02 cytochrome oxidase subunit 1 (COI) gene, partial cds; mitochondrial	1881743	unknown Metazoa
A	3	mid	OTU_1114	4	gi|283050881|gb|GU070901.1|	4.77e-100	89.073	GU070901	Invertebrate environmental sample clone A06 cytochrome oxidase subunit I (COI) gene, partial cds; mitochondrial	693772	unknown Metazoa
A	3	mid	OTU_2650	4	gi|283050881|gb|GU070901.1|	3.74e-91	87.625	GU070901	Invertebrate environmental sample clone A06 cytochrome oxidase subunit I (COI) gene, partial cds; mitochondrial	693772	unknown Metazoa
A	3	mid	OTU_4419	5	gi|33330125|gb|AF534847.1|	3.46e-146	96.835	AF534847	Paranais frici isolate PARfrnrkp cytochrome oxidase subunit I (COI) gene, partial cds; mitochondrial gene for mitochondrial product	212338	cellular organisms; Eukaryota; Opisthokonta; Metazoa; Eumetazoa; Bilateria; Protostomia; Spiralia; Lophotrochozoa; Annelida; Clitellata; Oligochaeta; Haplotaxida; Tubificina; Naididae; Naidinae; Paranais
A	3	mid	OTU_2543	5	gi|270271578|gb|GQ119942.1|	6.35e-79	84.127	GQ119942	Agalma elegans isolate Agal03 cytochrome oxidase subunit I (COI) gene, partial cds; mitochondrial	316166	unknown Metazoa
A	3	mid	OTU_1062	6	gi|1486796541|gb|MH271342.1|	2.44e-08	77.778	MH271342	Chorthippus cazurroi isolate Lla3 cytochrome c oxidase subunit I (COI) gene, partial cds; mitochondrial	1321392	unknown Metazoa
A	3	mid	OTU_2079	6	gi|270271580|gb|GQ119943.1|	4.02e-41	77.705	GQ119943	Agalma elegans isolate Agel03 cytochrome oxidase subunit I (COI) gene, partial cds; mitochondrial	316166	unknown Metazoa
A	3	mid	OTU_4704	6	gi|1003315818|gb|KT794233.1|	3.22e-17	77.647	KT794233	Piloctenus gryseelsi voucher MRAC:238922 DNA N26 cytochrome oxidase subunit I (COI) gene, partial cds; mitochondrial	1747380	unknown Metazoa
A	3	mid	OTU_4811	6	gi|283050881|gb|GU070901.1|	2.89e-92	86.709	GU070901	Invertebrate environmental sample clone A06 cytochrome oxidase subunit I (COI) gene, partial cds; mitochondrial	693772	unknown Metazoa
A	3	mid	OTU_609	6	gi|270271742|gb|GQ120025.1|	1.10e-51	79.114	GQ120025	Nanomia cara isolate Naca34 cytochrome oxidase subunit I (COI) gene, partial cds; mitochondrial	645360	unknown Metazoa
A	3	mid	OTU_891	6	gi|1005937971|gb|KT958164.1|	1.89e-39	78.596	KT958164	Chiltoniidae sp. CU1 isolate ST328_8600_Cunyu cytochrome oxidase subunit 1 (CO1) gene, partial cds; mitochondrial	1745274	unknown Metazoa
A	3	mid	OTU_1195	7	gi|283050899|gb|GU070911.1|	8.28e-73	83.226	GU070911	Invertebrate environmental sample clone D01 cytochrome oxidase subunit I (COI) gene, partial cds; mitochondrial	693772	unknown Metazoa
A	3	mid	OTU_2010	7	gi|322408841|gb|HQ966098.1|	6.87e-24	74.658	HQ966098	Bergamosoma canestrinii voucher BC ZSM MYR 00111 cytochrome oxidase subunit 1 (COI) gene, partial cds; mitochondrial	1569503	unknown Metazoa
A	3	mid	OTU_4333	7	gi|300884188|gb|HM412053.1|	3.96e-51	81.679	HM412053	Diplotoxa sp. BBDEC364-09 voucher BIOUG<CAN>:09BBEDI-0364 cytochrome oxidase subunit 1 (COI) gene, partial cds; mitochondrial	2327582	unknown Metazoa
A	3	mid	OTU_5036	7	gi|300792718|gb|GQ415489.1|	2.45e-28	82.581	GQ415489	Parougia eliasoni voucher SMNH106089 cytochrome oxidase subunit I (COI) gene, partial cds; mitochondrial	398483	unknown Metazoa
A	3	mid	OTU_781	7	gi|60593264|gb|AY928567.1|	1.13e-31	78.696	AY928567	Iberus gualtierianus voucher IaJ-04 (USB) cytochrome c oxidase subunit I (COX1) gene, partial cds; mitochondrial	265991	unknown Metazoa
A	3	mid	OTU_4321	8	gi|323111751|gb|HQ950049.1|	1.06e-76	85.664	HQ950049	Agaristodes feisthamelii voucher 10ANIC-06847 cytochrome oxidase subunit 1 (COI) gene, partial cds; mitochondrial	1555486	cellular organisms; Eukaryota; Opisthokonta; Metazoa; Eumetazoa; Bilateria; Protostomia; Ecdysozoa; Panarthropoda; Arthropoda; Mandibulata; Pancrustacea; Hexapoda; Insecta; Dicondylia; Pterygota; Neoptera; Holometabola; Amphiesmenoptera; Lepidoptera; Glossata; Neolepidoptera; Heteroneura; Ditrysia; Obtectomera; Noctuoidea; Noctuidae; Agaristinae; Agaristodes
A	3	mid	OTU_3857	8	gi|358023209|gb|HQ333542.1|	3.17e-27	85.714	HQ333542	Gralliclava horrens voucher B176 cytochrome oxidase subunit I (COI) gene, partial cds; mitochondrial	1080845	cellular organisms; Eukaryota; Opisthokonta; Metazoa; Eumetazoa; Bilateria; Protostomia; Ecdysozoa; Panarthropoda; Arthropoda; Mandibulata; Pancrustacea; Hexapoda; Insecta; Dicondylia; Pterygota; Neoptera; Paraneoptera; Hemiptera; Prosorrhyncha; Heteroptera; Euheteroptera; Neoheteroptera; Panheteroptera; Pentatomomorpha; Coreoidea; Coreidae; Pseudophloeinae; Gralliclava
A	3	mid	OTU_1830	8	gi|115490227|gb|DQ631986.1|	1.12e-17	77.487	DQ631986	Turbopsebius sp. SLW-2002 cytochrome oxidase subunit I (COI) gene, partial cds; mitochondrial	210277	unknown Metazoa
A	3	mid	OTU_4499	8	gi|1041009718|gb|KT634319.1|	3.08e-47	79.643	KT634319	Scaptodrosophila kirki isolate T15_01727c cytochrome c oxidase subunit 1 (COI) gene, partial cds; mitochondrial	1486047	unknown Metazoa
A	3	mid	OTU_4784	8	gi|460475949|gb|JX290422.1|	1.12e-41	78.082	JX290422	Amynthas hongyehensis voucher East39 cytochrome c oxidase subunit 1 (COI) gene, partial cds; mitochondrial	1303804	unknown Metazoa
A	3	mid	OTU_925	8	gi|1534504976|gb|MH395280.1|	5.38e-15	79.412	MH395280	Helicopsis austriaca isolate au10 cytochrome c oxidase subunit 1 (COI) gene, partial cds; mitochondrial	2496358	unknown Metazoa
A	3	mid	OTU_2995	9	gi|1467229697|gb|MG987286.1|	6.58e-54	80.537	MG987286	Sigaloeista rubra isolate Y514 cytochrome c oxidase subunit 1 (COI) gene, partial cds; mitochondrial	2283404	unknown Metazoa
A	3	mid	OTU_3810	9	gi|1139416761|gb|KU693187.1|	6.58e-54	80.919	KU693187	Scopelodes testacea voucher WITT-LIMAC-328 cytochrome oxidase subunit 1 (COI) gene, partial cds; mitochondrial	1939693	unknown Metazoa
A	3	mid	OTU_4707	9	gi|1060610146|gb|KR587030.1|	1.11e-46	82.960	KR587030	Metriocnemus brusti voucher BIOUG16493-G05 cytochrome oxidase subunit 1 (COI) gene, partial cds; mitochondrial	1740929	unknown Metazoa
A	3	mid	OTU_2690	10	gi|1163419597|gb|KY706954.1|	7.01e-09	95.556	KY706954	Niphargus pasquinii isolate FS_14.047 cytochrome oxidase subunit I (COI) gene, partial cds; mitochondrial	467503	unknown Metazoa
A	3	mid	OTU_676	10	gi|1173698051|gb|KX860607.1|	1.42e-50	80.000	KX860607	Sciota sp. NIBGE MOT-03037 cytochrome oxidase subunit 1 (COI) gene, partial cds; mitochondrial	1975443	unknown Metazoa
A	3	mid	OTU_714	11	gi|1378736801|gb|MG441544.1|	1.47e-35	85.000	MG441544	Cotesia sp. BIOUG23303-D03 cytochrome oxidase subunit 1 (COI) gene, partial cds; mitochondrial	2147638	cellular organisms; Eukaryota; Opisthokonta; Metazoa; Eumetazoa; Bilateria; Protostomia; Ecdysozoa; Panarthropoda; Arthropoda; Mandibulata; Pancrustacea; Hexapoda; Insecta; Dicondylia; Pterygota; Neoptera; Holometabola; Hymenoptera; Apocrita; Parasitoida; Ichneumonoidea; Braconidae; Microgastrinae; Cotesia; unclassified Cotesia
A	3	mid	OTU_3020	11	gi|1467229697|gb|MG987286.1|	2.98e-72	82.965	MG987286	Sigaloeista rubra isolate Y514 cytochrome c oxidase subunit 1 (COI) gene, partial cds; mitochondrial	2283404	unknown Metazoa
A	3	mid	OTU_2016	12	gi|1293191714|gb|KY211366.1|	8.98e-08	78.571	KY211366	Aenasius arizonensis isolate 10-016B cytochrome oxidase subunit I (COI) gene, partial cds; mitochondrial	2058190	unknown Metazoa
A	3	mid	OTU_529	14	gi|283050881|gb|GU070901.1|	6.18e-99	87.937	GU070901	Invertebrate environmental sample clone A06 cytochrome oxidase subunit I (COI) gene, partial cds; mitochondrial	693772	unknown Metazoa
A	3	mid	OTU_3712	15	gi|1163137957|gb|KY636943.1|	7.44e-148	97.152	KY636943	Potamothrix hammoniensis voucher CE278 cytochrome oxidase subunit 1 (COI) gene, partial cds; mitochondrial	1034834	cellular organisms; Eukaryota; Opisthokonta; Metazoa; Eumetazoa; Bilateria; Protostomia; Spiralia; Lophotrochozoa; Annelida; Clitellata; Oligochaeta; Haplotaxida; Tubificina; Naididae; Tubificinae; Potamothrix	Potamothrix hammoniensis
A	3	mid	OTU_3619	15	gi|959448333|gb|KP046351.1|	6.84e-34	84.049	KP046351	Sciaridae sp. BOLD:ACC8555 voucher BIOUG03670-D10 cytochrome oxidase subunit 1 (COI) gene, partial cds; mitochondrial	1754897	unknown Metazoa
A	3	mid	OTU_368	16	gi|211998936|gb|EU815588.1|	1.90e-29	76.538	EU815588	Breda jovialis cytochrome oxidase subunit I (COI) gene, partial cds; mitochondrial	570005	unknown Metazoa
A	3	mid	OTU_633	17	gi|1530725254|gb|MH238074.1|	7.29e-163	100.000	MH238074	Osmerus eperlanus isolate OSEP489 mitochondrion, complete genome	29151	cellular organisms; Eukaryota; Opisthokonta; Metazoa; Eumetazoa; Bilateria; Deuterostomia; Chordata; Craniata; Vertebrata; Gnathostomata; Teleostomi; Euteleostomi; Actinopterygii; Actinopteri; Neopterygii; Teleostei; Osteoglossocephalai; Clupeocephala; Euteleosteomorpha; Stomiatii; Osmeriformes; Osmeridae; Osmerinae; Osmerus	Osmerus eperlanus
A	3	mid	OTU_2514	17	gi|321138184|gb|HQ982347.1|	2.33e-63	83.154	HQ982347	Dynatosoma fuscicorne voucher BIOUG<CAN>:08TTML-2367 cytochrome oxidase subunit 1 (COI) gene, partial cds; mitochondrial	2339868	unknown Metazoa
A	3	mid	OTU_1324	18	gi|270271600|gb|GQ119953.1|	1.38e-75	85.263	GQ119953	Amphicaryon peltifera isolate Ampo01 cytochrome oxidase subunit I (COI) gene, partial cds; mitochondrial	645369	cellular organisms; Eukaryota; Opisthokonta; Metazoa; Eumetazoa; Cnidaria; Hydrozoa; Hydroidolina; Siphonophorae; Calycophorae; Prayidae; Amphicaryoninae; Amphicaryon
A	3	mid	OTU_1509	18	gi|283050883|gb|GU070902.1|	1.34e-80	85.016	GU070902	Invertebrate environmental sample clone B01 cytochrome oxidase subunit I (COI) gene, partial cds; mitochondrial	693772	unknown Metazoa
A	3	mid	OTU_828	18	gi|1783406265|gb|MN349004.1|	4.05e-36	77.737	MN349004	Psoroptidae sp. BOLD:ACV2635 voucher BIOUG21866-G08 cytochrome oxidase subunit 1 (COI) gene, partial cds; mitochondrial	2679645	unknown Metazoa
A	3	mid	OTU_1422	19	gi|1067373996|gb|KU755641.1|	3.02e-62	82.034	KU755641	Brachistosternus turpuq voucher AMCC:LP8340 cytochrome c oxidase subunit I (COI) gene, partial cds; mitochondrial	1711971	unknown Metazoa
A	3	mid	OTU_628	19	gi|322403315|gb|HQ954336.1|	2.33e-63	83.094	HQ954336	Sphaerius acaroides voucher BC ZSM COL 01715 cytochrome oxidase subunit 1 (COI) gene, partial cds; mitochondrial	1588469	unknown Metazoa
A	3	mid	OTU_3432	20	gi|748812771|gb|KM679394.1|	2.98e-72	83.838	KM679394	Sciophila pseudoflexuosa cytochrome oxidase subunit I (COI) gene, partial cds; mitochondrial	1601831	unknown Metazoa
A	3	mid	OTU_472	21	gi|1189130979|dbj|LC215530.1|	3.43e-161	99.373	LC215530	Keratella sp. WM-2017a mitochondrial COI gene for cytochrome c oxidase subunit I, partial cds, isolate: Kcoc_161	1957037	cellular organisms; Eukaryota; Opisthokonta; Metazoa; Eumetazoa; Bilateria; Protostomia; Spiralia; Gnathifera; Rotifera; Monogononta; Pseudotrocha; Ploima; Brachionidae; Keratella; unclassified Keratella	Keratella sp. WM-2017a
A	3	mid	OTU_1703	21	gi|210161410|gb|FJ345435.1|	6.54e-59	81.915	FJ345435	Oulastrea crispata voucher ZRC.CNI.0192 cytochrome oxidase subunit I (COI) gene, partial cds; mitochondrial	154329	unknown Metazoa
A	3	mid	OTU_2634	23	gi|1169320049|gb|KU916998.1|	3.02e-62	82.857	KU916998	Ophonus rupicola voucher ZFMK-TIS-2501102 cytochrome oxidase subunit 1 (COI) gene, partial cds; mitochondrial	1588304	unknown Metazoa
A	3	mid	OTU_972	23	gi|515424664|gb|KC440073.1|	3.13e-37	77.700	KC440073	Melicertum octocostatum cytochrome c oxidase subunit I (COI) gene, partial sequence, mitochondrial	323307	unknown Metazoa
A	3	mid	OTU_2721	24	gi|305645111|gb|HM462731.1|	1.49e-20	75.285	HM462731	Anomura sp. LPdivOTU131 isolate 1 cytochrome oxidase subunit I (COI) gene, partial cds; mitochondrial	874594	unknown Metazoa
A	3	mid	OTU_516	26	gi|1652855094|gb|MK038770.1|	6.77e-34	77.003	MK038770	Livoneca redmanii cytochrome oxidase subunit I (COI) gene, partial cds; mitochondrial	1798859	unknown Metazoa
A	3	mid	OTU_202	28	gi|597450449|gb|KF982195.1|	1.13e-36	84.848	KF982195	Plumularia warreni isolate DNA901 cytochrome oxidase subunit I (COI) gene, partial cds; mitochondrial	1476440	unknown Metazoa
A	3	mid	OTU_801	28	gi|1616699908|dbj|LC429405.1|	1.88e-34	77.652	LC429405	Ferrissia sp. P2054 mitochondrial COX1 gene for cytochrome c oxidase subunit 1, partial cds	2184450	unknown Metazoa
A	3	mid	OTU_570	29	gi|923620049|gb|KM224509.1|	1.77e-79	85.862	KM224509	Callicera aurata voucher MZH:Y1805 cytochrome c oxidase subunit I (COI) gene, partial cds; mitochondrial	1637455	cellular organisms; Eukaryota; Opisthokonta; Metazoa; Eumetazoa; Bilateria; Protostomia; Ecdysozoa; Panarthropoda; Arthropoda; Mandibulata; Pancrustacea; Hexapoda; Insecta; Dicondylia; Pterygota; Neoptera; Holometabola; Diptera; Brachycera; Muscomorpha; Eremoneura; Cyclorrhapha; Aschiza; Syrphoidea; Syrphidae; Eristalinae; Callicerini; Callicera
A	3	mid	OTU_2229	32	gi|283050881|gb|GU070901.1|	1.74e-89	87.291	GU070901	Invertebrate environmental sample clone A06 cytochrome oxidase subunit I (COI) gene, partial cds; mitochondrial	693772	unknown Metazoa
A	3	mid	OTU_2464	33	gi|555928377|emb|HF930539.1|	1.87e-39	78.102	HF930539	Nemopilema aff. nomurai AA-2013 mitochondrial partial COI gene for cytochrome oxidase subunit 1, specimen voucher RE6	1323384	unknown Metazoa
A	3	mid	OTU_456	33	gi|283050935|gb|GU070932.1|	1.42e-50	83.117	GU070932	Invertebrate environmental sample clone B04 cytochrome oxidase subunit I (COI) gene, partial cds; mitochondrial	693772	unknown Metazoa
A	3	mid	OTU_1878	37	gi|332801966|gb|JF793233.1|	3.99e-46	79.371	JF793233	Meteorus sp. Janzen24 cytochrome oxidase subunit 1 (COI) gene, partial cds; mitochondrial	1031136	unknown Metazoa
A	3	mid	OTU_205	38	gi|297186022|gb|HM067941.1|	7.58e-143	95.925	HM067941	Brachionus calyciflorus isolate A27 cytochrome c oxidase subunit I (COI) gene, partial cds; mitochondrial	104777	cellular organisms; Eukaryota; Opisthokonta; Metazoa; Eumetazoa; Bilateria; Protostomia; Spiralia; Gnathifera; Rotifera; Monogononta; Pseudotrocha; Ploima; Brachionidae; Brachionus
A	3	mid	OTU_1051	38	gi|1774438269|gb|MK073269.1|	1.39e-65	82.770	MK073269	Psilota sp. CNC 384624 voucher CNC384624 cytochrome oxidase subunit 1 (COI) gene, partial cds; mitochondrial	2714818	unknown Metazoa
A	3	mid	OTU_1384	39	gi|961542710|gb|KR100193.1|	3.20e-22	77.512	KR100193	Arachnida sp. BOLD:ACL9059 voucher BIOUG10983-E03 cytochrome oxidase subunit 1 (COI) gene, partial cds; mitochondrial	1760452	unknown Metazoa
A	3	mid	OTU_1347	40	gi|974709951|gb|KP829548.1|	2.44e-23	80.124	KP829548	Coccinellidae sp. AGNM04 cytochrome oxidase subunit I (COI) gene, partial cds; mitochondrial	1779031	unknown Metazoa
A	3	mid	OTU_2105	40	gi|222353350|emb|AM921863.1|	1.48e-25	84.921	AM921863	Dermanyssus gallinae mitochondrial partial coi gene for cytochrome oxidase subunit I, isolate Woodp	34641	unknown Metazoa
A	3	mid	OTU_2169	41	gi|1069323538|gb|KX665223.1|	6.35e-79	85.424	KX665223	Obelia dichotoma voucher MZUSP:2819 cytochrome oxidase subunit I (COI) gene, partial cds; mitochondrial	37520	cellular organisms; Eukaryota; Opisthokonta; Metazoa; Eumetazoa; Cnidaria; Hydrozoa; Hydroidolina; Leptothecata; Campanulariidae; Obelia
A	3	mid	OTU_2285	41	gi|344182062|gb|JN275827.1|	5.23e-35	77.500	JN275827	Ceutholopha petalocosma voucher 11ANIC-02051 cytochrome oxidase subunit 1 (COI) gene, partial cds; mitochondrial	1371871	unknown Metazoa
A	3	mid	OTU_958	41	gi|593024652|gb|KF955101.1|	5.09e-55	80.268	KF955101	Lemnalia sp. D CSM-2013 voucher RMNH:Coel. 40939 cytochrome oxidase subunit I (cox1) gene, partial cds; mitochondrial	1441011	unknown Metazoa
A	3	mid	OTU_1817	43	gi|313176715|gb|HM882390.1|	1.16e-06	76.515	HM882390	Stantonia sp. Janzen03 cytochrome oxidase subunit 1 (COI) gene, partial cds; mitochondrial	1031179	unknown Metazoa
A	3	mid	OTU_2102	43	gi|283050879|gb|GU070900.1|	1.72e-99	87.975	GU070900	Invertebrate environmental sample clone A05 cytochrome oxidase subunit I (COI) gene, partial cds; mitochondrial	693772	unknown Metazoa
A	3	mid	OTU_1426	44	gi|1502974290|gb|MG318800.1|	1.49e-20	79.012	MG318800	Metacarcinus magister voucher HLC-24245 cytochrome oxidase subunit 1 (COI) gene, partial cds; mitochondrial	29965	unknown Metazoa
A	3	mid	OTU_755	44	gi|1398234140|gb|MF884684.1|	2.32e-68	83.056	MF884684	Mycetophila sp. BIOUG23382-E03 cytochrome oxidase subunit 1 (COI) gene, partial cds; mitochondrial	2215966	unknown Metazoa
A	3	mid	OTU_838	47	gi|1551495106|gb|MH282711.1|	8.70e-38	77.076	MH282711	Lytocarpia brevirostris voucher MHNG INVE 49930 cytochrome oxidase subunit I (COI) gene, partial cds; mitochondrial	1667356	unknown Metazoa
A	3	mid	OTU_597	50	gi|300492451|gb|GU722856.1|	2.35e-58	81.063	GU722856	Hydra circumcincta strain AK13c cytochrome oxidase subunit I (COI) gene, partial cds; mitochondrial	154958	unknown Metazoa
A	3	mid	OTU_624	51	gi|1368663217|gb|MG450181.1|	7.34e-158	99.051	MG450181	Chydoridae sp. BIOUG30063-D01 cytochrome oxidase subunit 1 (COI) gene, partial cds; mitochondrial	2134348	cellular organisms; Eukaryota; Opisthokonta; Metazoa; Eumetazoa; Bilateria; Protostomia; Ecdysozoa; Panarthropoda; Arthropoda; Mandibulata; Pancrustacea; Crustacea; Branchiopoda; Phyllopoda; Diplostraca; Cladocera; Anomopoda; Chydoridae; unclassified Chydoridae	Chydoridae sp. BIOUG30063-D01
A	3	mid	OTU_963	51	gi|1393898847|gb|MG811652.1|	2.29e-78	84.127	MG811652	Zanclea sessilis cytochrome oxidase subunit I gene, partial cds; mitochondrial	264065	unknown Metazoa
A	3	mid	OTU_778	52	gi|283050881|gb|GU070901.1|	6.22e-94	88.435	GU070901	Invertebrate environmental sample clone A06 cytochrome oxidase subunit I (COI) gene, partial cds; mitochondrial	693772	unknown Metazoa
A	3	mid	OTU_1768	53	gi|1771306351|gb|MN344713.1|	3.02e-62	81.073	MN344713	Leucochrysa insularis voucher USNM:ENT:01454211 cytochrome oxidase subunit 1 (COI) gene, partial cds; mitochondrial	2610060	unknown Metazoa
A	3	mid	OTU_1918	54	gi|1402364808|gb|MH338995.1|	5.12e-50	80.070	MH338995	Gastropoda sp. KSA_1919 cytochrome c oxidase subunit I (COI) gene, partial cds; mitochondrial	2229964	unknown Metazoa
A	3	mid	OTU_326	55	gi|270271590|gb|GQ119948.1|	6.63e-49	80.282	GQ119948	Agalma okeni isolate Agok06 cytochrome oxidase subunit I (COI) gene, partial cds; mitochondrial	2721091	unknown Metazoa
A	3	mid	OTU_1795	59	gi|1321068736|gb|KY492523.1|	4.95e-75	84.746	KY492523	Stelligera rigida voucher M24I cytochrome oxidase subunit I (COI) gene, partial cds; mitochondrial	297730	unknown Metazoa
A	3	mid	OTU_261	59	gi|751360515|gb|KJ941279.1|	5.35e-20	75.546	KJ941279	Dysdera hungarica isolate 886 cytochrome oxidase subunit 1 (COI) gene, partial cds; mitochondrial	483888	unknown Metazoa
A	3	mid	OTU_956	64	gi|300875672|gb|HM417793.1|	6.51e-39	82.178	HM417793	Serpulidae sp. BOLD:AAG0874 voucher BIOUG<CAN>:WS0130 cytochrome oxidase subunit 1 (COI) gene, partial cds; mitochondrial	1107174	unknown Metazoa
A	3	mid	OTU_393	71	gi|342780605|gb|JN288086.1|	3.18e-32	76.897	JN288086	Braconidae sp. ASBZI477-10 voucher BIOUG<CAN>:10BZMT-0477 cytochrome oxidase subunit 1 (COI) gene, partial cds; mitochondrial	2549174	unknown Metazoa
A	3	mid	OTU_1578	75	gi|393661566|gb|JX111824.1|	2.47e-23	76.371	JX111824	Platanichthys platana voucher UNMDP-T 0319 cytochrome oxidase subunit 1 (COI) gene, partial cds; mitochondrial	864454	unknown Metazoa
A	3	mid	OTU_424	76	gi|786321459|gb|KP136553.1|	2.37e-53	80.851	KP136553	Crustacea environmental sample clone Bsex-23 cytochrome oxidase subunit I (COI) gene, partial cds; mitochondrial	696709	unknown Metazoa
A	3	mid	OTU_530	80	gi|1196581545|gb|KY839415.1|	3.02e-62	82.796	KY839415	Phoridae voucher BIOUG02391-H01 cytochrome oxidase subunit 1 (COI) gene, partial cds; mitochondrial	1995847	unknown Metazoa
A	3	mid	OTU_1488	82	gi|1351233029|gb|MF061594.1|	1.41e-55	80.000	MF061594	Smeringurus vachoni isolate MRG2021 cytochrome c oxidase subunit I (CO1) gene, partial cds; mitochondrial	247007	unknown Metazoa
A	3	mid	OTU_292	82	gi|1214475386|gb|MF103617.1|	1.92e-19	75.758	MF103617	Clostera nr. apicalis 06-BLLOC-3370 cytochrome oxidase subunit 1 (COI) gene, partial cds; mitochondrial	2017320	unknown Metazoa
A	3	mid	OTU_799	83	gi|283050881|gb|GU070901.1|	4.98e-70	83.502	GU070901	Invertebrate environmental sample clone A06 cytochrome oxidase subunit I (COI) gene, partial cds; mitochondrial	693772	unknown Metazoa
A	3	mid	OTU_1111	93	gi|1509160965|gb|MG421538.1|	2.35e-58	81.979	MG421538	Planorbidae sp. 09PROBE-02263 cytochrome oxidase subunit 1 (COI) gene, partial cds; mitochondrial	2475418	unknown Metazoa
A	3	mid	OTU_290	93	gi|270271580|gb|GQ119943.1|	1.46e-35	76.976	GQ119943	Agalma elegans isolate Agel03 cytochrome oxidase subunit I (COI) gene, partial cds; mitochondrial	316166	unknown Metazoa
A	3	mid	OTU_713	94	gi|283050881|gb|GU070901.1|	8.22e-78	84.950	GU070901	Invertebrate environmental sample clone A06 cytochrome oxidase subunit I (COI) gene, partial cds; mitochondrial	693772	unknown Metazoa
A	3	mid	OTU_617	101	gi|270271602|gb|GQ119954.1|	2.94e-82	85.859	GQ119954	Apolemia sp. BO-2009 isolate Apol01 cytochrome oxidase subunit I (COI) gene, partial cds; mitochondrial	645324	cellular organisms; Eukaryota; Opisthokonta; Metazoa; Eumetazoa; Cnidaria; Hydrozoa; Hydroidolina; Siphonophorae; Physonectae; Apolemiidae; Apolemia; unclassified Apolemia
A	3	mid	OTU_374	103	gi|292396443|gb|GU141089.1|	3.14e-42	78.671	GU141089	Cotesia sp. jft05 voucher BIOUG<CAN>:07PROBE-23450 cytochrome oxidase subunit 1 (COI) gene, partial cds; mitochondrial	694073	unknown Metazoa
A	3	mid	OTU_1112	108	gi|148374197|gb|EF609495.1|	1.91e-24	80.723	EF609495	Xenobrama microlepis voucher BW-A1070 cytochrome oxidase subunit 1 (COI) gene, partial cds; mitochondrial	443812	unknown Metazoa
A	3	mid	OTU_76	116	gi|514884228|gb|KC618807.1|	1.59e-159	99.060	KC618807	Keratella cochlearis isolate 3KC1Terlag cytochrome oxidase subunit I (COI) gene, partial cds; mitochondrial	204738	cellular organisms; Eukaryota; Opisthokonta; Metazoa; Eumetazoa; Bilateria; Protostomia; Spiralia; Gnathifera; Rotifera; Monogononta; Pseudotrocha; Ploima; Brachionidae; Keratella	Keratella cochlearis
A	3	mid	OTU_1124	129	gi|283050881|gb|GU070901.1|	3.74e-91	87.625	GU070901	Invertebrate environmental sample clone A06 cytochrome oxidase subunit I (COI) gene, partial cds; mitochondrial	693772	unknown Metazoa
A	3	mid	OTU_461	130	gi|270271578|gb|GQ119942.1|	5.02e-65	82.770	GQ119942	Agalma elegans isolate Agal03 cytochrome oxidase subunit I (COI) gene, partial cds; mitochondrial	316166	unknown Metazoa
A	3	mid	OTU_9	133	gi|320172537|gb|HQ379412.1|	2.38e-48	79.070	HQ379412	Endectyon delaubenfelsi voucher BELUM<GBR>:Mc4527 cytochrome oxidase subunit I (COI) gene, partial cds; mitochondrial	942683	unknown Metazoa
A	3	mid	OTU_1456	135	gi|1050145256|gb|KU564142.1|	2.36e-38	86.538	KU564142	Obama ladislavii isolate F3411 cytochrome oxidase subunit I (Cox1) gene, partial cds; mitochondrial	1336544	cellular organisms; Eukaryota; Opisthokonta; Metazoa; Eumetazoa; Bilateria; Protostomia; Spiralia; Lophotrochozoa; Platyhelminthes; Rhabditophora; Seriata; Tricladida; Continenticola; Geoplanoidea; Geoplanidae; Geoplaninae; Obama
A	3	mid	OTU_375	135	gi|332801970|gb|JF793235.1|	1.47e-30	76.667	JF793235	Meteorus sp. Janzen28 cytochrome oxidase subunit 1 (COI) gene, partial cds; mitochondrial	1031138	unknown Metazoa
A	3	mid	OTU_60	152	gi|1611818461|gb|MH254780.1|	6.61e-04	100.000	MH254780	Plectostoma concinnum voucher KPH01593.13 cytochrome oxidase subunit 1 (COI) gene, partial cds; mitochondrial	2562846	unknown Metazoa
A	3	mid	OTU_747	152	gi|576941929|gb|KC754673.1|	3.04e-57	81.507	KC754673	Ooperipatus porcatus voucher DNA103934 cytochrome oxidase subunit 1 (COI) gene, partial cds; mitochondrial	574529	unknown Metazoa
A	3	mid	OTU_400	163	gi|1551494970|gb|MH282643.1|	1.80e-64	82.432	MH282643	Aglaophenia tubulifera voucher DOP C8199 cytochrome oxidase subunit I (COI) gene, partial cds; mitochondrial	475196	unknown Metazoa
A	3	mid	OTU_613	167	gi|1551494874|gb|MH282595.1|	1.82e-59	81.271	MH282595	Aglaophenia kirchenpaueri voucher MHNG INVE 37525 cytochrome oxidase subunit I (COI) gene, partial cds; mitochondrial	396358	unknown Metazoa
A	3	mid	OTU_126	186	gi|529949939|gb|KC287426.1|	0.009	100.000	KC287426	Acartia tsuensis voucher AtsU2.5 cytochrome c oxidase subunit I (COI) gene, partial cds; mitochondrial	1267137	unknown Metazoa
A	3	mid	OTU_309	187	gi|1574038740|gb|MK168805.1|	5.03e-55	81.469	MK168805	Aleyrodes sp. APB1024162 cytochrome oxidase subunit 1 (COI) gene, partial cds; mitochondrial	2488667	unknown Metazoa
A	3	mid	OTU_272	191	gi|1481838156|gb|MF704296.1|	1.94e-14	76.970	MF704296	Cecidomyiidae sp. BIOUG21409-C08 cytochrome oxidase subunit 1 (COI) gene, partial cds; mitochondrial	2356310	unknown Metazoa
A	3	mid	OTU_407	191	gi|768803946|gb|KM999989.1|	1.15e-26	81.325	KM999989	Euseius nicholsi mitochondrion, complete genome	702746	unknown Metazoa
A	3	mid	OTU_182	193	gi|627759639|gb|KF674552.1|	1.13e-31	85.816	KF674552	Adenomera andreae voucher MTR13806 cytochrome oxidase subunit I (COI) gene, partial cds; mitochondrial	479879	cellular organisms; Eukaryota; Opisthokonta; Metazoa; Eumetazoa; Bilateria; Deuterostomia; Chordata; Craniata; Vertebrata; Gnathostomata; Teleostomi; Euteleostomi; Sarcopterygii; Dipnotetrapodomorpha; Tetrapoda; Amphibia; Batrachia; Anura; Neobatrachia; Hyloidea; Leptodactylidae; Leptodactylinae; Adenomera
A	3	mid	OTU_143	214	gi|1551494896|gb|MH282606.1|	6.58e-54	81.295	MH282606	Aglaophenia lophocarpa voucher DOP C4317 cytochrome oxidase subunit I (COI) gene, partial cds; mitochondrial	475195	unknown Metazoa
A	3	mid	OTU_657	226	gi|301338564|gb|HM432804.1|	6.77e-34	76.271	HM432804	Lycoriella sp. TTDBW753-09 voucher BIOUG<CAN>:08BBDIP-1996 cytochrome oxidase subunit 1 (COI) gene, partial cds; mitochondrial	2330479	unknown Metazoa
A	3	mid	OTU_726	230	gi|959417974|gb|KM961250.1|	3.96e-51	80.565	KM961250	Gnophomyia tristissima voucher BIOUG05763-C01 cytochrome oxidase subunit 1 (COI) gene, partial cds; mitochondrial	700846	unknown Metazoa
A	3	mid	OTU_313	232	gi|1720336128|gb|MN216101.1|	1.17e-11	80.374	MN216101	Sicarius peruensis isolate Sic520 cytochrome c oxidase subunit I gene, partial cds; mitochondrial	571541	unknown Metazoa
A	3	mid	OTU_648	260	gi|223366057|gb|FJ664617.1|	1.92e-19	83.478	FJ664617	Toxocara vitulorum mitochondrion, partial genome	62080	unknown Metazoa
A	3	mid	OTU_66	280	gi|490342756|gb|KC617066.1|	9.56e-152	97.785	KC617066	Macrothrix sp. HE-364 cytochrome oxidase subunit 1 (COI) gene, partial cds; mitochondrial	1318556	cellular organisms; Eukaryota; Opisthokonta; Metazoa; Eumetazoa; Bilateria; Protostomia; Ecdysozoa; Panarthropoda; Arthropoda; Mandibulata; Pancrustacea; Crustacea; Branchiopoda; Phyllopoda; Diplostraca; Cladocera; Anomopoda; Macrotrichidae; Macrothrix; unclassified Macrothrix	Macrothrix sp. HE-364
A	3	mid	OTU_37	288	gi|300174573|emb|FN432418.1|	3.93e-56	81.720	FN432418	Dermanyssus carpathicus mitochondrial partial coi gene for cytochrome oxidase subunit I, isolate RQ23	480687	unknown Metazoa
A	3	mid	OTU_572	291	gi|347448377|gb|JN582190.1|	4.91e-80	85.666	JN582190	Boletina sp. BOLD:AAV0669 voucher KNWR:Ento:2666 cytochrome oxidase subunit 1 (COI) gene, partial cds; mitochondrial	1087808	cellular organisms; Eukaryota; Opisthokonta; Metazoa; Eumetazoa; Bilateria; Protostomia; Ecdysozoa; Panarthropoda; Arthropoda; Mandibulata; Pancrustacea; Hexapoda; Insecta; Dicondylia; Pterygota; Neoptera; Holometabola; Diptera; Nematocera; Bibionomorpha; Sciaroidea; Mycetophilidae; Gnoristinae; Boletina; unclassified Boletina
A	3	mid	OTU_59	307	gi|1009081545|gb|KU381154.1|	1.50e-15	73.188	KU381154	Physocleora sp. BOLD:ACJ8232 voucher ID 19198 cytochrome oxidase subunit 1 (COI) gene, partial cds; mitochondrial	1817218	unknown Metazoa
A	3	mid	OTU_102	328	gi|259881955|gb|GQ373950.1|	8.95e-18	82.114	GQ373950	Neanuridae sp. DPCOL55909 voucher 2953C10_Sk061510 cytochrome oxidase subunit 1 (COI) gene, partial cds; mitochondrial	676393	unknown Metazoa
A	3	mid	OTU_251	342	gi|1169320095|gb|KU917021.1|	4.13e-21	81.955	KU917021	Phymatodes alni voucher ZFMK-TIS-5798 cytochrome oxidase subunit 1 (COI) gene, partial cds; mitochondrial	878342	unknown Metazoa
A	3	mid	OTU_89	358	gi|148612197|gb|EF540787.1|	7.50e-143	100.000	EF540787	Cordylophora sp. IM1 cytochrome c oxidase subunit I (COI) gene, partial cds; mitochondrial	446538	cellular organisms; Eukaryota; Opisthokonta; Metazoa; Eumetazoa; Cnidaria; Hydrozoa; Hydroidolina; Anthoathecata; Filifera; Oceaniidae; Cordylophora; unclassified Cordylophora	Cordylophora sp. IM1
A	3	mid	OTU_498	457	gi|283050927|gb|GU070928.1|	1.84e-49	79.322	GU070928	Invertebrate environmental sample clone G06 cytochrome oxidase subunit I (COI) gene, partial cds; mitochondrial	693772	unknown Metazoa
A	3	mid	OTU_140	468	gi|1142894926|gb|KY357790.1|	2.35e-58	82.079	KY357790	Arhopalus sp. TX13_77.01r cytochrome oxidase subunit 1 (COI) gene, partial cds; mitochondrial	1929588	unknown Metazoa
A	3	mid	OTU_95	487	gi|490342756|gb|KC617066.1|	1.66e-124	92.698	KC617066	Macrothrix sp. HE-364 cytochrome oxidase subunit 1 (COI) gene, partial cds; mitochondrial	1318556	cellular organisms; Eukaryota; Opisthokonta; Metazoa; Eumetazoa; Bilateria; Protostomia; Ecdysozoa; Panarthropoda; Arthropoda; Mandibulata; Pancrustacea; Crustacea; Branchiopoda; Phyllopoda; Diplostraca; Cladocera; Anomopoda; Macrotrichidae; Macrothrix; unclassified Macrothrix
A	3	mid	OTU_307	543	gi|627759543|gb|KF674504.1|	5.31e-25	81.529	KF674504	Adenomera andreae voucher FS090 cytochrome oxidase subunit I (COI) gene, partial cds; mitochondrial	479879	unknown Metazoa
A	3	mid	OTU_279	650	gi|270271542|gb|GU183783.1|	6.58e-54	80.339	GU183783	Thysanopoda obtusifrons voucher UCONN:Eu02.3.1 cytochrome oxidase subunit I (COI) gene, partial cds; mitochondrial	149076	unknown Metazoa
A	3	mid	OTU_128	695	gi|1767106814|gb|MN407240.1|	8.28e-73	85.000	MN407240	Phoridae sp. isolate UGC0007972 cytochrome oxidase subunit I (cox1) gene, partial cds; mitochondrial	2651588	cellular organisms; Eukaryota; Opisthokonta; Metazoa; Eumetazoa; Bilateria; Protostomia; Ecdysozoa; Panarthropoda; Arthropoda; Mandibulata; Pancrustacea; Hexapoda; Insecta; Dicondylia; Pterygota; Neoptera; Holometabola; Diptera; Brachycera; Muscomorpha; Eremoneura; Cyclorrhapha; Aschiza; Platypezoidea; Phoridae; unclassified Phoridae
A	3	mid	OTU_125	698	gi|1455623215|gb|MG924917.1|	7.29e-163	100.000	MG924917	Corbicula fluminea cytochrome oxidase subunit I (COI) gene, partial cds; mitochondrial	45949	cellular organisms; Eukaryota; Opisthokonta; Metazoa; Eumetazoa; Bilateria; Protostomia; Spiralia; Lophotrochozoa; Mollusca; Bivalvia; Heterodonta; Euheterodonta; Veneroida; Corbiculoidea; Corbiculidae; Corbicula	Corbicula fluminea
A	3	mid	OTU_168	704	gi|1039024796|gb|KU600571.1|	5.16e-45	88.199	KU600571	Impatiophila longifolia voucher 001151 cytochrome c oxidase subunit I (COI) gene, partial cds; mitochondrial	1861810	cellular organisms; Eukaryota; Opisthokonta; Metazoa; Eumetazoa; Bilateria; Protostomia; Ecdysozoa; Panarthropoda; Arthropoda; Mandibulata; Pancrustacea; Hexapoda; Insecta; Dicondylia; Pterygota; Neoptera; Holometabola; Diptera; Brachycera; Muscomorpha; Eremoneura; Cyclorrhapha; Schizophora; Acalyptratae; Ephydroidea; Drosophilidae; Drosophilinae; Colocasiomyini; Impatiophila
A	3	mid	OTU_172	852	gi|937602177|gb|KM644343.1|	8.40e-63	82.857	KM644343	Mycetophilidae sp. BOLD:ABW7884 voucher BIOUG04890-C01 cytochrome oxidase subunit 1 (COI) gene, partial cds; mitochondrial	1694212	unknown Metazoa
A	3	mid	OTU_137	919	gi|1551495110|gb|MH282713.1|	5.23e-35	76.868	MH282713	Lytocarpia miriophyllum voucher DOP C6835 cytochrome oxidase subunit I (COI) gene, partial cds; mitochondrial	1073936	unknown Metazoa
A	3	mid	OTU_84	1142	gi|300953268|gb|HM018660.1|	3.96e-51	80.272	HM018660	Phyllangia papuensis isolate MVK202A cytochrome oxidase subunit 1 (COX1) gene, partial cds; mitochondrial	865892	unknown Metazoa
A	3	mid	OTU_90	1166	gi|1274809865|gb|MF983570.1|	6.77e-34	76.712	MF983570	Ariophanta lahatensis voucher FLMNH494014 cytochrome oxidase subunit 1 (COI) gene, partial cds; mitochondrial	2052472	unknown Metazoa
A	3	mid	OTU_32	1247	gi|514884314|gb|KC618850.1|	7.42e-158	98.746	KC618850	Keratella cochlearis isolate 55KC10Voels cytochrome oxidase subunit I (COI) gene, partial cds; mitochondrial	204738	cellular organisms; Eukaryota; Opisthokonta; Metazoa; Eumetazoa; Bilateria; Protostomia; Spiralia; Gnathifera; Rotifera; Monogononta; Pseudotrocha; Ploima; Brachionidae; Keratella	Keratella cochlearis
A	3	mid	OTU_67	1516	gi|332327593|gb|JF876748.1|	1.83e-54	81.071	JF876748	Cerodontha sp. n. JWDCH463-10 voucher BIOUG<CAN>:10PROBE-12669 cytochrome oxidase subunit 1 (COI) gene, partial cds; mitochondrial	2340336	unknown Metazoa
A	3	mid	OTU_42	1950	gi|514884322|gb|KC618854.1|	9.53e-162	99.373	KC618854	Keratella cochlearis isolate 55KC4Voels cytochrome oxidase subunit I (COI) gene, partial cds; mitochondrial	204738	cellular organisms; Eukaryota; Opisthokonta; Metazoa; Eumetazoa; Bilateria; Protostomia; Spiralia; Gnathifera; Rotifera; Monogononta; Pseudotrocha; Ploima; Brachionidae; Keratella	Keratella cochlearis
A	3	mid	OTU_40	2268	gi|1236177206|gb|KX755302.1|	5.38e-15	77.160	KX755302	Proechimys echinothrix voucher INPA:SISPUR-M-177 mitochondrion, complete genome	2025911	unknown Metazoa
B	1	low	OTU_1422	3	gi|1067373996|gb|KU755641.1|	3.02e-62	82.034	KU755641	Brachistosternus turpuq voucher AMCC:LP8340 cytochrome c oxidase subunit I (COI) gene, partial cds; mitochondrial	1711971	unknown Metazoa
B	1	low	OTU_1623	3	gi|283050881|gb|GU070901.1|	3.74e-91	87.625	GU070901	Invertebrate environmental sample clone A06 cytochrome oxidase subunit I (COI) gene, partial cds; mitochondrial	693772	unknown Metazoa
B	1	low	OTU_1703	3	gi|210161410|gb|FJ345435.1|	6.54e-59	81.915	FJ345435	Oulastrea crispata voucher ZRC.CNI.0192 cytochrome oxidase subunit I (COI) gene, partial cds; mitochondrial	154329	unknown Metazoa
B	1	low	OTU_2177	3	gi|283050943|gb|GU070936.1|	3.56e-121	92.605	GU070936	Invertebrate environmental sample clone H05 cytochrome oxidase subunit I (COI) gene, partial cds; mitochondrial	693772	unknown Metazoa
B	1	low	OTU_2422	3	gi|767806805|gb|KP254083.1|	3.93e-56	81.100	KP254083	Annelida sp. BOLD:ACR0235 voucher FTP_2370 cytochrome oxidase subunit 1 (COI) gene, partial cds; mitochondrial	1629211	unknown Metazoa
B	1	low	OTU_2882	3	gi|1183149251|gb|KY818386.1|	8.34e-68	83.916	KY818386	Ganula sp. 1 MTN-2017 voucher 2850 cytochrome oxidase subunit 1 (cox1) gene, partial cds; mitochondrial	1980732	unknown Metazoa
B	1	low	OTU_2954	3	gi|292397643|gb|GU908130.1|	2.35e-58	80.831	GU908130	Uranotaenia sapphirina voucher mosqSP30 cytochrome oxidase subunit 1 (COI) gene, partial cds; mitochondrial	139056	unknown Metazoa
B	1	low	OTU_539	3	gi|408367719|gb|JX156789.1|	1.16e-16	83.178	JX156789	Chilostoma planospira voucher 026_Camp.planosp._3135_112260 cytochrome oxidase subunit I (COI) gene, partial cds; mitochondrial	225491	unknown Metazoa
B	1	low	OTU_655	3	gi|914039269|emb|LN714227.1|	6.72e-39	80.349	LN714227	Zanclea sango mitochondrial partial COI gene for cytochrome oxidase subunit 1, specimen voucher MA053	1518536	unknown Metazoa
B	1	low	OTU_733	3	gi|1389463143|gb|MF834728.1|	1.93e-24	80.240	MF834728	Utamphorophora sp. BIOUG22851-B09 cytochrome oxidase subunit 1 (COI) gene, partial cds; mitochondrial	2182145	unknown Metazoa
B	1	low	OTU_985	3	gi|1752774815|gb|MK984596.1|	8.82e-28	81.595	MK984596	Larsonia pterophylla isolate MSW002 cytochrome c oxidase subunit I (COI) gene, partial cds; mitochondrial	498529	unknown Metazoa
B	1	low	OTU_3306	4	gi|861004997|gb|KP850146.1|	8.22e-78	85.467	KP850146	Ennominae sp. BOLD:ACB0687 voucher USNM ENT 00795011 cytochrome oxidase subunit 1 (COI) gene, partial cds; mitochondrial	1675079	cellular organisms; Eukaryota; Opisthokonta; Metazoa; Eumetazoa; Bilateria; Protostomia; Ecdysozoa; Panarthropoda; Arthropoda; Mandibulata; Pancrustacea; Hexapoda; Insecta; Dicondylia; Pterygota; Neoptera; Holometabola; Amphiesmenoptera; Lepidoptera; Glossata; Neolepidoptera; Heteroneura; Ditrysia; Obtectomera; Geometroidea; Geometridae; Ennominae; unclassified Ennominae
B	1	low	OTU_1935	4	gi|1390379545|gb|MF135310.1|	7.29e-163	100.000	MF135310	Hydra oligactis voucher X16 cytochrome oxidase subunit 1 (COI) gene, partial cds; mitochondrial	6088	cellular organisms; Eukaryota; Opisthokonta; Metazoa; Eumetazoa; Cnidaria; Hydrozoa; Hydroidolina; Anthoathecata; Aplanulata; Hydridae; Hydra	Hydra oligactis
B	1	low	OTU_1163	4	gi|948511716|gb|KR830872.1|	3.88e-51	79.677	KR830872	Asarkina punctifrons voucher 413B07 cytochrome c oxidase subunit I (COI) gene, partial cds; mitochondrial	1740243	unknown Metazoa
B	1	low	OTU_1383	4	gi|121592020|gb|EF012181.1|	5.27e-30	76.628	EF012181	Gundlachia cf. radiata 'Laguna Chocuaco, Costa Rica' cytochrome c oxidase subunit 1 (CO1) gene, partial cds; mitochondrial	419066	unknown Metazoa
B	1	low	OTU_1528	4	gi|1035549895|gb|KU299352.1|	1.40e-70	82.803	KU299352	Brachionus plicatilis complex sp. JPNAG054 cytochrome c oxidase subunit I (COI) gene, partial cds; mitochondrial	1858312	unknown Metazoa
B	1	low	OTU_2549	4	gi|1485817051|gb|MH662952.1|	6.77e-19	74.306	MH662952	Cardiodactylus riga isolate Crig_C77_Burauen cytochrome oxidase subunit I (COI) gene, partial cds; mitochondrial	2420265	unknown Metazoa
B	1	low	OTU_2727	4	gi|515424694|gb|KC440084.1|	3.06e-52	80.851	KC440084	Sarsia sp cytochrome c oxidase subunit I (COI) gene, partial sequence, mitochondrial	1345085	unknown Metazoa
B	1	low	OTU_3051	4	gi|283050881|gb|GU070901.1|	1.36e-85	86.333	GU070901	Invertebrate environmental sample clone A06 cytochrome oxidase subunit I (COI) gene, partial cds; mitochondrial	693772	unknown Metazoa
B	1	low	OTU_4514	4	gi|270271602|gb|GQ119954.1|	8.37e-63	82.095	GQ119954	Apolemia sp. BO-2009 isolate Apol01 cytochrome oxidase subunit I (COI) gene, partial cds; mitochondrial	645324	unknown Metazoa
B	1	low	OTU_609	4	gi|270271742|gb|GQ120025.1|	1.10e-51	79.114	GQ120025	Nanomia cara isolate Naca34 cytochrome oxidase subunit I (COI) gene, partial cds; mitochondrial	645360	unknown Metazoa
B	1	low	OTU_1881	5	gi|326694910|gb|JF432035.1|	6.58e-39	77.152	JF432035	Tetranchyroderma sp.3 TK-2011 voucher MT30 cytochrome c oxidase subunit I gene, partial cds; mitochondrial	992258	unknown Metazoa
B	1	low	OTU_1965	5	gi|406870220|gb|JX393772.1|	1.78e-74	84.512	JX393772	Exiligada negriensis voucher WAM:S49152_a cytochrome c oxidase (COI) gene, partial cds; mitochondrial	1234564	unknown Metazoa
B	1	low	OTU_2178	5	gi|553061176|gb|KF309770.1|	3.00e-67	83.448	KF309770	Nanos peyrierasi isolate Nan.pey.20.1 cytochrome c oxidase subunit 1 (COI) gene, partial cds; mitochondrial	490868	unknown Metazoa
B	1	low	OTU_3053	5	gi|283050941|gb|GU070935.1|	1.69e-109	89.873	GU070935	Invertebrate environmental sample clone H02 cytochrome oxidase subunit I (COI) gene, partial cds; mitochondrial	693772	unknown Metazoa
B	1	low	OTU_616	5	gi|1625814613|gb|MK833920.1|	1.36e-70	83.849	MK833920	Demospongiae sp. DGM-2019 voucher USNM:IZ:1526900 cytochrome oxidase subunit 1 (COI) gene, partial cds; mitochondrial	2572793	unknown Metazoa
B	1	low	OTU_1018	6	gi|514885130|gb|KC619253.1|	7.42e-158	98.746	KC619253	Polyarthra dolichoptera complex sp. UO-2013 isolate 209PD1Durst cytochrome oxidase subnit I (COI) gene, partial cds; mitochondrial	1344033	cellular organisms; Eukaryota; Opisthokonta; Metazoa; Eumetazoa; Bilateria; Protostomia; Spiralia; Gnathifera; Rotifera; Monogononta; Pseudotrocha; Ploima; Synchaetidae; Polyarthra	Polyarthra dolichoptera complex sp. UO-2013
B	1	low	OTU_1544	6	gi|1418592648|gb|MH282206.1|	1.84e-49	79.585	MH282206	Trichobioides perspicillatus voucher TH_PA_WP1_370b cytochrome oxidase subunit 1 (COI) gene, partial cds; mitochondrial	2259720	unknown Metazoa
B	1	low	OTU_3573	6	gi|332802134|gb|JF793317.1|	7.06e-04	94.444	JF793317	Xanthopimpla aurita voucher DHJPAR0022032 cytochrome oxidase subunit 1 (COI) gene, partial cds; mitochondrial	1031660	unknown Metazoa
B	1	low	OTU_5083	6	gi|1681063363|gb|MK936756.1|	1.45e-40	77.483	MK936756	Sciaridae sp. BAH_28365_F05 cytochrome oxidase subunit 1 (COI) gene, partial cds; mitochondrial	2588021	unknown Metazoa
B	1	low	OTU_67	6	gi|332327593|gb|JF876748.1|	1.83e-54	81.071	JF876748	Cerodontha sp. n. JWDCH463-10 voucher BIOUG<CAN>:10PROBE-12669 cytochrome oxidase subunit 1 (COI) gene, partial cds; mitochondrial	2340336	unknown Metazoa
B	1	low	OTU_828	6	gi|1783406265|gb|MN349004.1|	4.05e-36	77.737	MN349004	Psoroptidae sp. BOLD:ACV2635 voucher BIOUG21866-G08 cytochrome oxidase subunit 1 (COI) gene, partial cds; mitochondrial	2679645	unknown Metazoa
B	1	low	OTU_1057	7	gi|1543850380|gb|MH115570.1|	8.88e-23	86.239	MH115570	Bostrichus capucinus clone W72a-LCOJJ cytochrome oxidase subunit I (COI) gene, partial cds; mitochondrial	441261	cellular organisms; Eukaryota; Opisthokonta; Metazoa; Eumetazoa; Bilateria; Protostomia; Ecdysozoa; Panarthropoda; Arthropoda; Mandibulata; Pancrustacea; Hexapoda; Insecta; Dicondylia; Pterygota; Neoptera; Holometabola; Coleoptera; Polyphaga; Bostrichiformia; Bostrichoidea; Bostrichidae; Bostrichinae; Bostrichus
B	1	low	OTU_128	7	gi|1767106814|gb|MN407240.1|	8.28e-73	85.000	MN407240	Phoridae sp. isolate UGC0007972 cytochrome oxidase subunit I (cox1) gene, partial cds; mitochondrial	2651588	cellular organisms; Eukaryota; Opisthokonta; Metazoa; Eumetazoa; Bilateria; Protostomia; Ecdysozoa; Panarthropoda; Arthropoda; Mandibulata; Pancrustacea; Hexapoda; Insecta; Dicondylia; Pterygota; Neoptera; Holometabola; Diptera; Brachycera; Muscomorpha; Eremoneura; Cyclorrhapha; Aschiza; Platypezoidea; Phoridae; unclassified Phoridae
B	1	low	OTU_1339	7	gi|283050879|gb|GU070900.1|	8.22e-78	83.861	GU070900	Invertebrate environmental sample clone A05 cytochrome oxidase subunit I (COI) gene, partial cds; mitochondrial	693772	unknown Metazoa
B	1	low	OTU_1341	7	gi|283050879|gb|GU070900.1|	2.94e-82	84.810	GU070900	Invertebrate environmental sample clone A05 cytochrome oxidase subunit I (COI) gene, partial cds; mitochondrial	693772	unknown Metazoa
B	1	low	OTU_2019	7	gi|1009658432|gb|KU720089.1|	2.31e-78	84.691	KU720089	Brachionidae sp. SHYT150702c cytochrome oxidase subunit I (COI) gene, partial cds; mitochondrial	1804005	unknown Metazoa
B	1	low	OTU_3473	7	gi|873814562|gb|KP209042.1|	1.08e-66	84.116	KP209042	Mecysmauchenius puyehue voucher CASENT9028096 cytochrome c oxidase subunit 1 (COI) gene, partial cds; mitochondrial	1661941	unknown Metazoa
B	1	low	OTU_1717	8	gi|283050943|gb|GU070936.1|	3.54e-126	93.569	GU070936	Invertebrate environmental sample clone H05 cytochrome oxidase subunit I (COI) gene, partial cds; mitochondrial	693772	unknown Metazoa
B	1	low	OTU_4004	8	gi|1039313713|gb|KR568399.1|	8.58e-48	79.787	KR568399	Clastoptera obtusa voucher 10BBCHEM-1173 cytochrome oxidase subunit 1 (COI) gene, partial cds; mitochondrial	139776	unknown Metazoa
B	1	low	OTU_4036	8	gi|283050881|gb|GU070901.1|	1.06e-76	85.223	GU070901	Invertebrate environmental sample clone A06 cytochrome oxidase subunit I (COI) gene, partial cds; mitochondrial	693772	unknown Metazoa
B	1	low	OTU_1047	9	gi|684192115|gb|KJ839818.1|	1.87e-39	77.817	KJ839818	Nomada integra voucher BC ZSM HYM 06124 cytochrome oxidase subunit 1 (COI) gene, partial cds; mitochondrial	601605	unknown Metazoa
B	1	low	OTU_1286	9	gi|1606707220|gb|MH900448.1|	6.49e-64	83.039	MH900448	Mythimna separata haplotype 70 cytochrome oxidase subunit I (COI) gene, partial cds; mitochondrial	271217	unknown Metazoa
B	1	low	OTU_2051	9	gi|51965720|emb|AJ830012.1|	3.89e-41	82.915	AJ830012	Cnemidocarpa verrucosa mitochondrial partial COI gene for cytochrome c oxidase subunit I	292790	unknown Metazoa
B	1	low	OTU_369	9	gi|332327525|gb|JF876714.1|	1.86e-44	79.298	JF876714	Spilogona sp. JWDCH412-10 voucher BIOUG<CAN>:10PROBE-12618 cytochrome oxidase subunit 1 (COI) gene, partial cds; mitochondrial	2335304	unknown Metazoa
B	1	low	OTU_982	9	gi|1068023018|gb|KR746436.1|	3.11e-42	78.596	KR746436	Zygomyia sp. BOLD-2016 voucher BIOUG01522-A02 cytochrome oxidase subunit 1 (COI) gene, partial cds; mitochondrial	1891821	unknown Metazoa
B	1	low	OTU_559	10	gi|379996241|gb|JN936618.1|	1.58e-164	100.000	JN936618	Synchaeta kitina isolate 44SK3Seefeld cytochrome oxidase subunit I (COI) gene, partial cds; mitochondrial	1156572	cellular organisms; Eukaryota; Opisthokonta; Metazoa; Eumetazoa; Bilateria; Protostomia; Spiralia; Gnathifera; Rotifera; Monogononta; Pseudotrocha; Ploima; Synchaetidae; Synchaeta	Synchaeta kitina
B	1	low	OTU_1347	10	gi|974709951|gb|KP829548.1|	2.44e-23	80.124	KP829548	Coccinellidae sp. AGNM04 cytochrome oxidase subunit I (COI) gene, partial cds; mitochondrial	1779031	unknown Metazoa
B	1	low	OTU_1488	10	gi|1351233029|gb|MF061594.1|	1.41e-55	80.000	MF061594	Smeringurus vachoni isolate MRG2021 cytochrome c oxidase subunit I (CO1) gene, partial cds; mitochondrial	247007	unknown Metazoa
B	1	low	OTU_1586	10	gi|300222513|gb|HM384657.1|	3.13e-37	78.715	HM384657	Hybauchenidium aquilonare voucher BIOUG<CAN>:CCDB-05147-H05 cytochrome oxidase subunit 1 (COI) gene, partial cds; mitochondrial	1659366	unknown Metazoa
B	1	low	OTU_2032	10	gi|541874667|gb|KC973834.1|	8.64e-43	77.143	KC973834	Dolerus picipes voucher BC ZSM HYM 12528 cytochrome oxidase subunit 1 (COI) gene, partial cds; mitochondrial	1384847	unknown Metazoa
B	1	low	OTU_3422	10	gi|1595175094|gb|MF848129.1|	1.92e-19	73.913	MF848129	Sciaridae sp. BIOUG26465-H04 cytochrome oxidase subunit 1 (COI) gene, partial cds; mitochondrial	2543416	unknown Metazoa
B	1	low	OTU_932	10	gi|1393898847|gb|MG811652.1|	1.07e-71	83.959	MG811652	Zanclea sessilis cytochrome oxidase subunit I gene, partial cds; mitochondrial	264065	unknown Metazoa
B	1	low	OTU_3077	11	gi|1779948614|gb|MN627130.1|	1.59e-159	99.060	MN627130	Brachionus quadridentatus brevispinus isolate C159COL cytochrome c oxidase subunit I (COI) gene, partial cds; mitochondrial	1213237	cellular organisms; Eukaryota; Opisthokonta; Metazoa; Eumetazoa; Bilateria; Protostomia; Spiralia; Gnathifera; Rotifera; Monogononta; Pseudotrocha; Ploima; Brachionidae; Brachionus; Brachionus quadridentatus	Brachionus quadridentatus brevispinus
B	1	low	OTU_1014	11	gi|374967425|gb|JQ561304.1|	3.04e-57	81.625	JQ561304	Gorgone sp. fellearisDHJ02 cytochrome oxidase subunit 1 (COI) gene, partial cds; mitochondrial	705648	unknown Metazoa
B	1	low	OTU_1273	11	gi|332121480|gb|JF874028.1|	8.45e-58	81.533	JF874028	Rhopalopterum carbonarium voucher BIOUG<CAN>:10PROBE-09406 cytochrome oxidase subunit 1 (COI) gene, partial cds; mitochondrial	1720748	unknown Metazoa
B	1	low	OTU_2462	11	gi|1768912833|gb|MK144523.1|	1.79e-69	83.904	MK144523	Nymphomyia alba voucher albRuKuPh-1M cytochrome c oxidase subunit I (COI) gene, partial cds; mitochondrial	2583725	unknown Metazoa
B	1	low	OTU_2598	11	gi|1652855094|gb|MK038770.1|	1.84e-49	78.882	MK038770	Livoneca redmanii cytochrome oxidase subunit I (COI) gene, partial cds; mitochondrial	1798859	unknown Metazoa
B	1	low	OTU_686	11	gi|1394616251|gb|MH138839.1|	8.95e-18	78.261	MH138839	Microgastrinae sp. Extraction68 cytochrome oxidase subunit 1 (COI) gene, partial cds; mitochondrial	2212208	unknown Metazoa
B	1	low	OTU_1289	12	gi|514884792|gb|KC619084.1|	5.94e-134	97.834	KC619084	Polyarthra sp. UO-2013 isolate 153PU7Donau cytochrome oxidase subnit I (COI) gene, partial cds; mitochondrial	1344032	cellular organisms; Eukaryota; Opisthokonta; Metazoa; Eumetazoa; Bilateria; Protostomia; Spiralia; Gnathifera; Rotifera; Monogononta; Pseudotrocha; Ploima; Synchaetidae; Polyarthra; unclassified Polyarthra	Polyarthra sp. UO-2013
B	1	low	OTU_2176	12	gi|459219177|gb|KC470134.1|	2.42e-08	84.416	KC470134	Aspidodera sp. HET021 cytochrome c oxidase subunit I (Cox1) gene, partial cds; mitochondrial	1297160	unknown Metazoa
B	1	low	OTU_2183	12	gi|17974295|dbj|AB053201.1|	8.98e-08	86.885	AB053201	Sphenarina sp. M1 mitochondrial cox1 gene for cytochrome oxidase subunit I, partial cds	147668	unknown Metazoa
B	1	low	OTU_705	12	gi|1015633718|gb|KU895118.1|	2.45e-28	78.440	KU895118	Ophiocamax drygalskii isolate CAS161526 cytochrome oxidase subunit I gene, partial cds; mitochondrial	1815298	unknown Metazoa
B	1	low	OTU_1002	13	gi|283050881|gb|GU070901.1|	1.34e-95	87.302	GU070901	Invertebrate environmental sample clone A06 cytochrome oxidase subunit I (COI) gene, partial cds; mitochondrial	693772	unknown Metazoa
B	1	low	OTU_2572	13	gi|283050881|gb|GU070901.1|	5.75e-149	97.460	GU070901	Invertebrate environmental sample clone A06 cytochrome oxidase subunit I (COI) gene, partial cds; mitochondrial	693772	unknown Metazoa
B	1	low	OTU_2404	14	gi|1377542051|gb|MF924045.1|	8.64e-43	86.391	MF924045	Lycomorphodes sordida voucher CNCLEP 00119628 cytochrome oxidase subunit 1 (COI) gene, partial cds; mitochondrial	1429270	cellular organisms; Eukaryota; Opisthokonta; Metazoa; Eumetazoa; Bilateria; Protostomia; Ecdysozoa; Panarthropoda; Arthropoda; Mandibulata; Pancrustacea; Hexapoda; Insecta; Dicondylia; Pterygota; Neoptera; Holometabola; Amphiesmenoptera; Lepidoptera; Glossata; Neolepidoptera; Heteroneura; Ditrysia; Obtectomera; Noctuoidea; Erebidae; Arctiinae; Lithosiini; Lycomorphodes
B	1	low	OTU_1636	14	gi|320564731|gb|HQ944352.1|	1.85e-54	80.328	HQ944352	Lecane ohioensis voucher CTM0065 cytochrome oxidase subunit 1 (COI) gene, partial cds; mitochondrial	1225247	unknown Metazoa
B	1	low	OTU_1807	14	gi|1189351068|gb|KY778921.1|	8.45e-58	81.081	KY778921	Draconarius sp. ZZ929 cytochrome oxidase subunit I (COI) gene, partial cds; mitochondrial	1983027	unknown Metazoa
B	1	low	OTU_1876	14	gi|328681292|gb|GQ302351.1|	5.05e-60	82.437	GQ302351	Bystus pallidulus isolate CO784 cytochrome oxidase subunit I-like (COI) gene, partial sequence; mitochondrial	764612	unknown Metazoa
B	1	low	OTU_3726	14	gi|1196824296|emb|LT671976.1|	1.10e-51	80.496	LT671976	Bulinus angolensis mitochondrial partial COI gene for cytochrome oxidase subunit 1, specimen voucher MCF03050E0316, isolate G800897396	1927961	unknown Metazoa
B	1	low	OTU_697	14	gi|1169323961|gb|KU918954.1|	1.09e-56	81.818	KU918954	Ophonus azureus voucher ZFMK-TIS-2501135 cytochrome oxidase subunit 1 (COI) gene, partial cds; mitochondrial	247416	unknown Metazoa
B	1	low	OTU_1252	15	gi|1201292056|gb|MF172366.1|	4.02e-41	77.705	MF172366	Sabethes soperi voucher ST10248 cytochrome oxidase subunit 1 (COI) gene, partial cds; mitochondrial	2007218	unknown Metazoa
B	1	low	OTU_3477	15	gi|385654609|gb|JN817424.1|	5.35e-20	78.788	JN817424	Bradinopyga geminata voucher MZDF01 cytochrome oxidase subunit 1 (COI) gene, partial cds; mitochondrial	1148302	unknown Metazoa
B	1	low	OTU_396	15	gi|1249141444|gb|KX866755.1|	5.20e-40	77.287	KX866755	Calyx nicaeensis voucher Po.25570 cytochrome c oxidase subunit 1 (COI) gene, partial cds; mitochondrial	2025859	unknown Metazoa
B	1	low	OTU_741	15	gi|283050908|gb|GU070917.1|	2.33e-63	82.313	GU070917	Invertebrate environmental sample clone E02 cytochrome oxidase subunit I (COI) gene, partial cds; mitochondrial	693772	unknown Metazoa
B	1	low	OTU_1955	16	gi|326398143|gb|HQ648477.1|	5.12e-50	80.357	HQ648477	Hydriomena albifasciata voucher 10-GOBCL-04 cytochrome oxidase subunit 1 (COI) gene, partial cds; mitochondrial	942300	unknown Metazoa
B	1	low	OTU_2010	17	gi|322408841|gb|HQ966098.1|	6.87e-24	74.658	HQ966098	Bergamosoma canestrinii voucher BC ZSM MYR 00111 cytochrome oxidase subunit 1 (COI) gene, partial cds; mitochondrial	1569503	unknown Metazoa
B	1	low	OTU_1355	18	gi|283050881|gb|GU070901.1|	3.56e-126	93.548	GU070901	Invertebrate environmental sample clone A06 cytochrome oxidase subunit I (COI) gene, partial cds; mitochondrial	693772	unknown Metazoa
B	1	low	OTU_140	18	gi|1142894926|gb|KY357790.1|	2.35e-58	82.079	KY357790	Arhopalus sp. TX13_77.01r cytochrome oxidase subunit 1 (COI) gene, partial cds; mitochondrial	1929588	unknown Metazoa
B	1	low	OTU_274	18	gi|1074955545|gb|KT116849.1|	1.07e-71	84.068	KT116849	Sciaridae sp. BOLD-2016 voucher BIOUG01437-C02 cytochrome oxidase subunit 1 (COI) gene, partial cds; mitochondrial	1881792	unknown Metazoa
B	1	low	OTU_1202	19	gi|374902417|gb|JQ549319.1|	2.46e-33	86.861	JQ549319	Diaphania glauculalis cytochrome oxidase subunit 1 (COI) gene, partial cds; mitochondrial	1140736	cellular organisms; Eukaryota; Opisthokonta; Metazoa; Eumetazoa; Bilateria; Protostomia; Ecdysozoa; Panarthropoda; Arthropoda; Mandibulata; Pancrustacea; Hexapoda; Insecta; Dicondylia; Pterygota; Neoptera; Holometabola; Amphiesmenoptera; Lepidoptera; Glossata; Neolepidoptera; Heteroneura; Ditrysia; Obtectomera; Pyraloidea; Crambidae; Spilomelinae; Diaphania
B	1	low	OTU_1572	19	gi|1621555133|gb|MH815081.1|	1.40e-70	82.903	MH815081	Proales similis isolate P similis cytochrome c oxidase subunit 1 gene, partial cds; mitochondrial	360698	unknown Metazoa
B	1	low	OTU_1794	19	gi|283050908|gb|GU070917.1|	7.93e-103	88.608	GU070917	Invertebrate environmental sample clone E02 cytochrome oxidase subunit I (COI) gene, partial cds; mitochondrial	693772	unknown Metazoa
B	1	low	OTU_2547	19	gi|401880037|gb|JX216586.1|	2.97e-82	84.735	JX216586	Brachionus sp. MEG-2012 voucher ECOCHZ-AG0691 cytochrome oxidase subunit 1 (COI) gene, partial cds; mitochondrial	1225240	unknown Metazoa
B	1	low	OTU_852	19	gi|311057667|gb|HM912269.1|	3.18e-32	83.636	HM912269	Idaea abnorma voucher BC EF Lep 01825 cytochrome oxidase subunit 1 (COI) gene, partial cds; mitochondrial	1870003	unknown Metazoa
B	1	low	OTU_1449	20	gi|283050920|gb|GU070923.1|	1.84e-49	80.212	GU070923	Invertebrate environmental sample clone F03 cytochrome oxidase subunit I (COI) gene, partial cds; mitochondrial	693772	unknown Metazoa
B	1	low	OTU_1961	20	gi|283050881|gb|GU070901.1|	3.69e-101	88.328	GU070901	Invertebrate environmental sample clone A06 cytochrome oxidase subunit I (COI) gene, partial cds; mitochondrial	693772	unknown Metazoa
B	1	low	OTU_1995	20	gi|283050943|gb|GU070936.1|	3.61e-116	91.139	GU070936	Invertebrate environmental sample clone H05 cytochrome oxidase subunit I (COI) gene, partial cds; mitochondrial	693772	unknown Metazoa
B	1	low	OTU_597	20	gi|300492451|gb|GU722856.1|	2.35e-58	81.063	GU722856	Hydra circumcincta strain AK13c cytochrome oxidase subunit I (COI) gene, partial cds; mitochondrial	154958	unknown Metazoa
B	1	low	OTU_877	20	gi|283050881|gb|GU070901.1|	3.39e-161	99.684	GU070901	Invertebrate environmental sample clone A06 cytochrome oxidase subunit I (COI) gene, partial cds; mitochondrial	693772	unknown Metazoa
B	1	low	OTU_1067	21	gi|1246763658|gb|KY010755.1|	6.58e-54	80.986	KY010755	Zodarion nesiote voucher MRAC:245386 cytochrome c oxidase subunit I (COI) gene, partial cds; mitochondrial	2033101	unknown Metazoa
B	1	low	OTU_1075	21	gi|300231825|gb|HM410309.1|	2.35e-58	81.597	HM410309	Lepidoptera sp. BOLD:AAA1104 cytochrome oxidase subunit 1 (COI) gene, partial cds; mitochondrial	830884	unknown Metazoa
B	1	low	OTU_1694	21	gi|343211466|gb|JN291378.1|	1.43e-45	78.056	JN291378	Diptera sp. BOLD:AAU4982 voucher BIOUG<CAN>:10BBCDDIP-3287 cytochrome oxidase subunit 1 (COI) gene, partial cds; mitochondrial	2329861	unknown Metazoa
B	1	low	OTU_2955	21	gi|283050943|gb|GU070936.1|	3.56e-121	92.605	GU070936	Invertebrate environmental sample clone H05 cytochrome oxidase subunit I (COI) gene, partial cds; mitochondrial	693772	unknown Metazoa
B	1	low	OTU_424	21	gi|786321459|gb|KP136553.1|	2.37e-53	80.851	KP136553	Crustacea environmental sample clone Bsex-23 cytochrome oxidase subunit I (COI) gene, partial cds; mitochondrial	696709	unknown Metazoa
B	1	low	OTU_976	21	gi|283050881|gb|GU070901.1|	2.89e-92	86.667	GU070901	Invertebrate environmental sample clone A06 cytochrome oxidase subunit I (COI) gene, partial cds; mitochondrial	693772	unknown Metazoa
B	1	low	OTU_867	24	gi|480317534|gb|KC615757.1|	1.78e-74	85.315	KC615757	Foliabitus longzhou voucher JXZhang:JXZ076 cytochrome oxidase subunit I (COI) gene, partial cds; mitochondrial	1317426	cellular organisms; Eukaryota; Opisthokonta; Metazoa; Eumetazoa; Bilateria; Protostomia; Ecdysozoa; Panarthropoda; Arthropoda; Chelicerata; Arachnida; Araneae; Araneomorphae; Entelegynae; RTA clade; Dionycha; Salticidae; Salticoida; Euophryinae; Foliabitus
B	1	low	OTU_1437	25	gi|283050881|gb|GU070901.1|	1.74e-89	86.452	GU070901	Invertebrate environmental sample clone A06 cytochrome oxidase subunit I (COI) gene, partial cds; mitochondrial	693772	unknown Metazoa
B	1	low	OTU_1652	25	gi|1792265743|gb|MN182802.1|	5.05e-60	82.721	MN182802	Symbiotes latus voucher BC-PNEF-PSFOR0943 cytochrome oxidase subunit 1 (COI) gene, partial cds; mitochondrial	879008	unknown Metazoa
B	1	low	OTU_2568	25	gi|283050883|gb|GU070902.1|	1.34e-80	86.316	GU070902	Invertebrate environmental sample clone B01 cytochrome oxidase subunit I (COI) gene, partial cds; mitochondrial	693772	unknown Metazoa
B	1	low	OTU_565	25	gi|635716019|gb|KJ209029.1|	8.70e-38	77.660	KJ209029	Cecidomyiidae sp. BOLD:ACE8808 voucher BIOUG03925-E09 cytochrome oxidase subunit 1 (COI) gene, partial cds; mitochondrial	1492533	unknown Metazoa
B	1	low	OTU_182	26	gi|627759639|gb|KF674552.1|	1.13e-31	85.816	KF674552	Adenomera andreae voucher MTR13806 cytochrome oxidase subunit I (COI) gene, partial cds; mitochondrial	479879	cellular organisms; Eukaryota; Opisthokonta; Metazoa; Eumetazoa; Bilateria; Deuterostomia; Chordata; Craniata; Vertebrata; Gnathostomata; Teleostomi; Euteleostomi; Sarcopterygii; Dipnotetrapodomorpha; Tetrapoda; Amphibia; Batrachia; Anura; Neobatrachia; Hyloidea; Leptodactylidae; Leptodactylinae; Adenomera
B	1	low	OTU_1130	26	gi|529373747|gb|KF398508.1|	1.50e-20	84.685	KF398508	Ataleida sp. ANIC1 voucher CCDB-15790-G08 cytochrome oxidase subunit 1 (COI) gene, partial cds; mitochondrial	1371427	unknown Metazoa
B	1	low	OTU_1389	26	gi|283050943|gb|GU070936.1|	3.66e-106	89.241	GU070936	Invertebrate environmental sample clone H05 cytochrome oxidase subunit I (COI) gene, partial cds; mitochondrial	693772	unknown Metazoa
B	1	low	OTU_2801	26	gi|909749029|gb|KM838021.1|	3.20e-22	75.758	KM838021	Eueremaeus sp. BOLD:ACE1442 voucher BIOUG04392-B05 cytochrome oxidase subunit 1 (COI) gene, partial cds; mitochondrial	1687457	unknown Metazoa
B	1	low	OTU_592	26	gi|270271764|gb|GQ120036.1|	6.63e-49	79.322	GQ120036	Praya reticulata isolate Prre01 cytochrome oxidase subunit I (COI) gene, partial cds; mitochondrial	645363	unknown Metazoa
B	1	low	OTU_820	26	gi|283050881|gb|GU070901.1|	1.03e-101	88.746	GU070901	Invertebrate environmental sample clone A06 cytochrome oxidase subunit I (COI) gene, partial cds; mitochondrial	693772	unknown Metazoa
B	1	low	OTU_835	27	gi|1169325271|gb|KU919609.1|	8.79e-38	85.276	KU919609	Pselaphus heisei voucher ZFMK-TIS-2515361 cytochrome oxidase subunit 1 (COI) gene, partial cds; mitochondrial	1553858	cellular organisms; Eukaryota; Opisthokonta; Metazoa; Eumetazoa; Bilateria; Protostomia; Ecdysozoa; Panarthropoda; Arthropoda; Mandibulata; Pancrustacea; Hexapoda; Insecta; Dicondylia; Pterygota; Neoptera; Holometabola; Coleoptera; Polyphaga; Staphyliniformia; Staphylinoidea; Staphylinidae; Omaliinae group; Pselaphinae; Pselaphus
B	1	low	OTU_2414	27	gi|1612013650|gb|MG979198.1|	1.86e-44	79.021	MG979198	Brachypeza armata voucher JSE12 cytochrome oxidase subunit I (COI) gene, partial cds; mitochondrial	2565945	unknown Metazoa
B	1	low	OTU_2646	27	gi|530445808|emb|HE978507.1|	2.51e-13	75.532	HE978507	Leptoseris foliosa mitochondrial partial COI gene for cytochrome oxidase subunit 1, specimen voucher HS2873	1223803	unknown Metazoa
B	1	low	OTU_2976	27	gi|586946541|gb|KJ012074.1|	3.02e-62	81.879	KJ012074	Culex hortensis voucher MBIM1-C3 cytochrome oxidase subunit 1 (COI) gene, partial cds; mitochondrial	1464559	unknown Metazoa
B	1	low	OTU_577	28	gi|1675202789|gb|MK154929.1|	3.99e-46	88.820	MK154929	Olios sp. 2GAB_PAK voucher UOS-MTSPD-0141 cytochrome oxidase subunit 1 (COI) gene, partial cds; mitochondrial	2584303	cellular organisms; Eukaryota; Opisthokonta; Metazoa; Eumetazoa; Bilateria; Protostomia; Ecdysozoa; Panarthropoda; Arthropoda; Chelicerata; Arachnida; Araneae; Araneomorphae; Entelegynae; RTA clade; Dionycha; Sparassidae; Olios; unclassified Olios
B	1	low	OTU_1455	28	gi|1393867052|gb|MF823927.1|	1.07e-71	84.752	MF823927	Chrysotus sp. BIOUG21060-B05 cytochrome oxidase subunit 1 (COI) gene, partial cds; mitochondrial	2207955	unknown Metazoa
B	1	low	OTU_502	28	gi|347979839|gb|JN677800.1|	3.08e-47	79.787	JN677800	Cechenena transpacifica voucher BC-Hax2953 cytochrome oxidase subunit 1 (COI) gene, partial cds; mitochondrial	1086217	unknown Metazoa
B	1	low	OTU_1748	29	gi|835389630|gb|KP697569.1|	3.00e-67	83.746	KP697569	Empididae sp. BOLD:ACG8766 voucher MDFRC_DI0012 cytochrome oxidase subunit 1 (COI) gene, partial cds; mitochondrial	1664959	unknown Metazoa
B	1	low	OTU_770	29	gi|1652855094|gb|MK038770.1|	3.08e-47	78.302	MK038770	Livoneca redmanii cytochrome oxidase subunit I (COI) gene, partial cds; mitochondrial	1798859	unknown Metazoa
B	1	low	OTU_347	31	gi|558096020|gb|KC430532.1|	3.02e-62	82.979	KC430532	Pelochrista ainsliei voucher TOR-DNA-0202 cytochrome oxidase subunit 1 (COI) gene, partial cds; mitochondrial	1417466	unknown Metazoa
B	1	low	OTU_1136	32	gi|619492018|gb|KJ024814.1|	1.29e-120	97.674	KJ024814	Hyalinella punctata cytochrome oxidase subunit I (COI) gene, partial cds; mitochondrial	350064	cellular organisms; Eukaryota; Opisthokonta; Metazoa; Eumetazoa; Bilateria; Protostomia; Spiralia; Lophotrochozoa; Bryozoa; Phylactolaemata; Plumatellidae; Hyalinella	Hyalinella punctata
B	1	low	OTU_89	34	gi|148612197|gb|EF540787.1|	7.50e-143	100.000	EF540787	Cordylophora sp. IM1 cytochrome c oxidase subunit I (COI) gene, partial cds; mitochondrial	446538	cellular organisms; Eukaryota; Opisthokonta; Metazoa; Eumetazoa; Cnidaria; Hydrozoa; Hydroidolina; Anthoathecata; Filifera; Oceaniidae; Cordylophora; unclassified Cordylophora	Cordylophora sp. IM1
B	1	low	OTU_1183	34	gi|1532339331|gb|MH610371.1|	5.20e-40	81.057	MH610371	Tachysphex albocinctus voucher BC ZSM HYM 23717 cytochrome oxidase subunit 1 (COI) gene, partial cds; mitochondrial	2495243	unknown Metazoa
B	1	low	OTU_1569	34	gi|283050910|gb|GU070918.1|	6.31e-84	85.079	GU070918	Invertebrate environmental sample clone E03 cytochrome oxidase subunit I (COI) gene, partial cds; mitochondrial	693772	unknown Metazoa
B	1	low	OTU_279	34	gi|270271542|gb|GU183783.1|	6.58e-54	80.339	GU183783	Thysanopoda obtusifrons voucher UCONN:Eu02.3.1 cytochrome oxidase subunit I (COI) gene, partial cds; mitochondrial	149076	unknown Metazoa
B	1	low	OTU_826	37	gi|114177217|gb|DQ889457.1|	2.96e-77	85.135	DQ889457	Placozoan sp. BZ49 mitochondrion, complete genome	401704	cellular organisms; Eukaryota; Opisthokonta; Metazoa; Eumetazoa; Placozoa; unclassified Placozoa
B	1	low	OTU_771	37	gi|283050943|gb|GU070936.1|	1.62e-139	95.570	GU070936	Invertebrate environmental sample clone H05 cytochrome oxidase subunit I (COI) gene, partial cds; mitochondrial	693772	unknown Metazoa
B	1	low	OTU_1216	38	gi|1093393043|gb|KX096598.1|	1.83e-54	81.139	KX096598	Turritopsis chevalense isolate DNA881b cytochrome oxidase subunit I (COI) gene, partial cds; mitochondrial	1911807	unknown Metazoa
B	1	low	OTU_1657	38	gi|118137010|gb|DQ658572.1|	6.82e-29	82.803	DQ658572	Succinea caduca clone Russian_Fort_417_24 cytochrome oxidase subunit I (COI) gene, partial cds; mitochondrial	389512	unknown Metazoa
B	1	low	OTU_524	39	gi|1779948474|gb|MN627060.1|	1.59e-159	99.060	MN627060	Brachionus quadridentatus cluniorbicularis isolate C79IXT cytochrome c oxidase subunit I (COI) gene, partial cds; mitochondrial	1213238	cellular organisms; Eukaryota; Opisthokonta; Metazoa; Eumetazoa; Bilateria; Protostomia; Spiralia; Gnathifera; Rotifera; Monogononta; Pseudotrocha; Ploima; Brachionidae; Brachionus; Brachionus quadridentatus	Brachionus quadridentatus cluniorbicularis
B	1	low	OTU_1268	39	gi|932354971|gb|KP264808.1|	5.09e-55	80.969	KP264808	Empis (Pyrrempis) sp. BKC-2015 isolate emp113 cytochrome oxidase subunit 1 (COI) gene, partial cds; mitochondrial	1714005	unknown Metazoa
B	1	low	OTU_386	39	gi|1130479160|gb|KX673887.1|	3.11e-42	78.947	KX673887	Ixodes myrmecobii isolate T16 cytochrome oxidase subunit 1 (CO1) gene, partial cds; mitochondrial	262305	unknown Metazoa
B	1	low	OTU_1337	41	gi|1593553318|ref|NC_041172.1|	5.23e-35	77.256	NC_041172	Henosepilachna vigintioctopunctata mitochondrion, complete genome	420089	unknown Metazoa
B	1	low	OTU_1994	41	gi|1625814613|gb|MK833920.1|	3.99e-46	79.433	MK833920	Demospongiae sp. DGM-2019 voucher USNM:IZ:1526900 cytochrome oxidase subunit 1 (COI) gene, partial cds; mitochondrial	2572793	unknown Metazoa
B	1	low	OTU_2303	41	gi|1563835442|gb|MK308246.1|	1.14e-26	75.342	MK308246	Ferrissia rivularis isolate SERCINVERT1759 cytochrome oxidase subunit 1 (COI) gene, partial cds; mitochondrial	240815	unknown Metazoa
B	1	low	OTU_547	41	gi|922322018|gb|KT286456.1|	1.92e-29	84.892	KT286456	Chrysoritis chrysantas voucher AH95Z431 cytochrome c oxidase subunit I (COI) gene, partial cds; mitochondrial	140329	unknown Metazoa
B	1	low	OTU_801	41	gi|1616699908|dbj|LC429405.1|	1.88e-34	77.652	LC429405	Ferrissia sp. P2054 mitochondrial COX1 gene for cytochrome c oxidase subunit 1, partial cds	2184450	unknown Metazoa
B	1	low	OTU_915	41	gi|954004650|gb|KM930724.1|	1.09e-61	82.686	KM930724	Cecidomyiidae sp. BOLD:ACG3068 voucher BIOUG04605-B12 cytochrome oxidase subunit 1 (COI) gene, partial cds; mitochondrial	1744242	unknown Metazoa
B	1	low	OTU_484	42	gi|1189131067|dbj|LC215574.1|	3.48e-151	97.492	LC215574	Polyarthra sp. WM-2017e mitochondrial COI gene for cytochrome c oxidase subunit I, partial cds, isolate: Polyar_242	1957046	cellular organisms; Eukaryota; Opisthokonta; Metazoa; Eumetazoa; Bilateria; Protostomia; Spiralia; Gnathifera; Rotifera; Monogononta; Pseudotrocha; Ploima; Synchaetidae; Polyarthra; unclassified Polyarthra	Polyarthra sp. WM-2017e
B	1	low	OTU_580	42	gi|283050879|gb|GU070900.1|	1.69e-109	89.873	GU070900	Invertebrate environmental sample clone A05 cytochrome oxidase subunit I (COI) gene, partial cds; mitochondrial	693772	unknown Metazoa
B	1	low	OTU_635	47	gi|306426350|emb|FN546814.1|	1.83e-54	80.623	FN546814	Bulinus globosus mitochondrial partial COI gene for cytochrome oxidase subunit I, isolate Ipogun 1	157967	unknown Metazoa
B	1	low	OTU_566	48	gi|320525715|gb|HQ849823.1|	1.86e-44	77.743	HQ849823	Drosophila borealis strain 15010-0961.00 mitochondrion, partial genome	40368	unknown Metazoa
B	1	low	OTU_1312	49	gi|1476429741|gb|MH574907.1|	1.47e-30	76.471	MH574907	Glomeris aurita isolate TW82 cytochrome c oxidase subunit I gene, partial cds; mitochondrial	2320899	unknown Metazoa
B	1	low	OTU_530	50	gi|1196581545|gb|KY839415.1|	3.02e-62	82.796	KY839415	Phoridae voucher BIOUG02391-H01 cytochrome oxidase subunit 1 (COI) gene, partial cds; mitochondrial	1995847	unknown Metazoa
B	1	low	OTU_873	51	gi|146328139|emb|AM498648.1|	1.07e-71	85.199	AM498648	Scopalina ruetzleri mitochondrial partial COI gene for cytochrome oxidase subunit I, haplotype 2	85795	cellular organisms; Eukaryota; Opisthokonta; Metazoa; Porifera; Demospongiae; Heteroscleromorpha; Bubarida; Dictyonellidae; Scopalina
B	1	low	OTU_678	52	gi|909755054|gb|KM613359.1|	2.45e-28	75.524	KM613359	Bourletiella sp. BOLD:ACC3010 voucher BIOUG04093-A10 cytochrome oxidase subunit 1 (COI) gene, partial cds; mitochondrial	1690827	unknown Metazoa
B	1	low	OTU_925	52	gi|1534504976|gb|MH395280.1|	5.38e-15	79.412	MH395280	Helicopsis austriaca isolate au10 cytochrome c oxidase subunit 1 (COI) gene, partial cds; mitochondrial	2496358	unknown Metazoa
B	1	low	OTU_137	53	gi|1551495110|gb|MH282713.1|	5.23e-35	76.868	MH282713	Lytocarpia miriophyllum voucher DOP C6835 cytochrome oxidase subunit I (COI) gene, partial cds; mitochondrial	1073936	unknown Metazoa
B	1	low	OTU_1845	53	gi|1158825673|gb|KU659138.1|	1.42e-50	83.190	KU659138	Iophon methanophila isolate Chapopote_Mco1 cytochrome c oxidase subunit I gene, partial cds; mitochondrial	2259400	unknown Metazoa
B	1	low	OTU_874	53	gi|270271602|gb|GQ119954.1|	1.83e-54	80.392	GQ119954	Apolemia sp. BO-2009 isolate Apol01 cytochrome oxidase subunit I (COI) gene, partial cds; mitochondrial	645324	unknown Metazoa
B	1	low	OTU_403	55	gi|283050910|gb|GU070918.1|	7.29e-163	100.000	GU070918	Invertebrate environmental sample clone E03 cytochrome oxidase subunit I (COI) gene, partial cds; mitochondrial	693772	unknown Metazoa
B	1	low	OTU_1056	56	gi|537369074|gb|KF214719.1|	1.40e-60	81.757	KF214719	Apolemia rubriversa isolate D331_D4 cytochrome oxidase subunit I gene, partial cds; mitochondrial	1390100	unknown Metazoa
B	1	low	OTU_1426	61	gi|1502974290|gb|MG318800.1|	1.49e-20	79.012	MG318800	Metacarcinus magister voucher HLC-24245 cytochrome oxidase subunit 1 (COI) gene, partial cds; mitochondrial	29965	unknown Metazoa
B	1	low	OTU_516	61	gi|1652855094|gb|MK038770.1|	6.77e-34	77.003	MK038770	Livoneca redmanii cytochrome oxidase subunit I (COI) gene, partial cds; mitochondrial	1798859	unknown Metazoa
B	1	low	OTU_316	62	gi|270271664|gb|GQ119985.1|	1.87e-39	78.322	GQ119985	Forskalia tholoides isolate Foth01 cytochrome oxidase subunit I (COI) gene, partial cds; mitochondrial	316179	unknown Metazoa
B	1	low	OTU_1356	67	gi|925720331|gb|KT447029.1|	2.49e-18	80.435	KT447029	Brachistosternus weijenberghii isolate LP_4300 cytochrome c oxidase subunit I (COI) gene, partial cds; mitochondrial	1711972	unknown Metazoa
B	1	low	OTU_1199	72	gi|283050881|gb|GU070901.1|	7.93e-103	88.608	GU070901	Invertebrate environmental sample clone A06 cytochrome oxidase subunit I (COI) gene, partial cds; mitochondrial	693772	unknown Metazoa
B	1	low	OTU_341	72	gi|283050881|gb|GU070901.1|	3.69e-101	88.291	GU070901	Invertebrate environmental sample clone A06 cytochrome oxidase subunit I (COI) gene, partial cds; mitochondrial	693772	unknown Metazoa
B	1	low	OTU_143	73	gi|1551494896|gb|MH282606.1|	6.58e-54	81.295	MH282606	Aglaophenia lophocarpa voucher DOP C4317 cytochrome oxidase subunit I (COI) gene, partial cds; mitochondrial	475195	unknown Metazoa
B	1	low	OTU_9	74	gi|320172537|gb|HQ379412.1|	2.38e-48	79.070	HQ379412	Endectyon delaubenfelsi voucher BELUM<GBR>:Mc4527 cytochrome oxidase subunit I (COI) gene, partial cds; mitochondrial	942683	unknown Metazoa
B	1	low	OTU_275	75	gi|283050887|gb|GU070904.1|	3.04e-57	80.952	GU070904	Invertebrate environmental sample clone B03 cytochrome oxidase subunit I (COI) gene, partial cds; mitochondrial	693772	unknown Metazoa
B	1	low	OTU_724	76	gi|1189130905|dbj|LC215493.1|	7.36e-163	99.687	LC215493	Anuraeopsis sp. WM-2017a mitochondrial COI gene for cytochrome c oxidase subunit I, partial cds, isolate: Anu_285	1957023	cellular organisms; Eukaryota; Opisthokonta; Metazoa; Eumetazoa; Bilateria; Protostomia; Spiralia; Gnathifera; Rotifera; Monogononta; Pseudotrocha; Ploima; Brachionidae; Anuraeopsis; unclassified Anuraeopsis	Anuraeopsis sp. WM-2017a
B	1	low	OTU_125	76	gi|1455623215|gb|MG924917.1|	7.29e-163	100.000	MG924917	Corbicula fluminea cytochrome oxidase subunit I (COI) gene, partial cds; mitochondrial	45949	cellular organisms; Eukaryota; Opisthokonta; Metazoa; Eumetazoa; Bilateria; Protostomia; Spiralia; Lophotrochozoa; Mollusca; Bivalvia; Heterodonta; Euheterodonta; Veneroida; Corbiculoidea; Corbiculidae; Corbicula	Corbicula fluminea
B	1	low	OTU_334	79	gi|694191684|gb|KM051945.1|	2.76e-132	100.000	KM051945	Brachionus angularis voucher K290ANG cytochrome c oxidase subunit 1 (COI) gene, partial cds; mitochondrial	396692	cellular organisms; Eukaryota; Opisthokonta; Metazoa; Eumetazoa; Bilateria; Protostomia; Spiralia; Gnathifera; Rotifera; Monogononta; Pseudotrocha; Ploima; Brachionidae; Brachionus	Brachionus angularis
B	1	low	OTU_272	80	gi|1481838156|gb|MF704296.1|	1.94e-14	76.970	MF704296	Cecidomyiidae sp. BIOUG21409-C08 cytochrome oxidase subunit 1 (COI) gene, partial cds; mitochondrial	2356310	unknown Metazoa
B	1	low	OTU_659	86	gi|323328764|gb|HQ991614.1|	1.43e-45	80.545	HQ991614	Pisaura sp. 1GAB_PAK voucher NIBGE SPD-00091 cytochrome oxidase subunit 1 (COI) gene, partial cds; mitochondrial	2579405	unknown Metazoa
B	1	low	OTU_693	89	gi|343456506|gb|JF818778.1|	1.86e-44	79.004	JF818778	Phaeosaces compsotypa voucher MM11220 cytochrome oxidase c subunit I (COI) gene, partial cds; mitochondrial	1073591	unknown Metazoa
B	1	low	OTU_358	92	gi|480317600|gb|KC615790.1|	1.45e-40	78.397	KC615790	Omoedus papuanus voucher JXZhang:JXZ286 cytochrome oxidase subunit I (COI) gene, partial cds; mitochondrial	1317480	unknown Metazoa
B	1	low	OTU_769	95	gi|283050908|gb|GU070917.1|	1.69e-109	89.905	GU070917	Invertebrate environmental sample clone E02 cytochrome oxidase subunit I (COI) gene, partial cds; mitochondrial	693772	unknown Metazoa
B	1	low	OTU_532	99	gi|1000374251|gb|KU380029.1|	1.17e-06	91.667	KU380029	Pseudokuhnia minor haplotype 200 cytochrome c oxidase subunit 1 (COI) gene, partial cds; mitochondrial	1806072	unknown Metazoa
B	1	low	OTU_257	105	gi|1004525424|gb|KU314799.1|	4.08e-31	75.839	KU314799	Rossmaessleria sicanoides voucher ZMH 101905-3618 cytochrome oxidase subunit I (cox1) gene, partial cds; mitochondrial	1701738	unknown Metazoa
B	1	low	OTU_330	105	gi|283050908|gb|GU070917.1|	7.77e-118	91.456	GU070917	Invertebrate environmental sample clone E02 cytochrome oxidase subunit I (COI) gene, partial cds; mitochondrial	693772	unknown Metazoa
B	1	low	OTU_266	107	gi|985560060|gb|KT981915.1|	3.15e-32	79.018	KT981915	Balella mirabilis isolate 770 cytochrome oxidase subunit I (COI) gene, partial cds; mitochondrial	1608540	unknown Metazoa
B	1	low	OTU_583	112	gi|1178771439|gb|KX038375.1|	5.42e-10	91.071	KX038375	Zelandoperla denticulata voucher NZSTO054 cytochrome oxidase subunit 1 (COI) gene, partial cds; mitochondrial	670196	unknown Metazoa
B	1	low	OTU_598	119	gi|1183149325|gb|KY818423.1|	2.45e-28	74.684	KY818423	Canariella giustii voucher 3654 cytochrome oxidase subunit 1 (cox1) gene, partial cds; mitochondrial	1980714	unknown Metazoa
B	1	low	OTU_552	121	gi|896561167|gb|KP979160.1|	1.13e-31	76.842	KP979160	Rhagidiidae sp. BOLD:AAM8045 voucher DPMIT-38-90 cytochrome oxidase subunit 1 (COI) gene, partial cds; mitochondrial	1685181	unknown Metazoa
B	1	low	OTU_1009	124	gi|1226074702|gb|KY513525.1|	6.92e-19	80.142	KY513525	Protaphorura janosik isolate JPS17 cytochrome oxidase subunit I (COI) gene, partial cds; mitochondrial	2022742	unknown Metazoa
B	1	low	OTU_400	126	gi|1551494970|gb|MH282643.1|	1.80e-64	82.432	MH282643	Aglaophenia tubulifera voucher DOP C8199 cytochrome oxidase subunit I (COI) gene, partial cds; mitochondrial	475196	unknown Metazoa
B	1	low	OTU_1315	129	gi|896561404|gb|KP979250.1|	1.14e-21	84.956	KP979250	Eupodidae sp. BOLD:AAN6674 voucher DPMIT-40-42 cytochrome oxidase subunit 1 (COI) gene, partial cds; mitochondrial	1685266	unknown Metazoa
B	1	low	OTU_290	132	gi|270271580|gb|GQ119943.1|	1.46e-35	76.976	GQ119943	Agalma elegans isolate Agel03 cytochrome oxidase subunit I (COI) gene, partial cds; mitochondrial	316166	unknown Metazoa
B	1	low	OTU_326	132	gi|270271590|gb|GQ119948.1|	6.63e-49	80.282	GQ119948	Agalma okeni isolate Agok06 cytochrome oxidase subunit I (COI) gene, partial cds; mitochondrial	2721091	unknown Metazoa
B	1	low	OTU_550	146	gi|1189131127|dbj|LC215604.1|	1.58e-164	100.000	LC215604	Trichocerca sp. WM-2017b mitochondrial COI gene for cytochrome c oxidase subunit I, partial cds, isolate: Tricho_244	1957055	cellular organisms; Eukaryota; Opisthokonta; Metazoa; Eumetazoa; Bilateria; Protostomia; Spiralia; Gnathifera; Rotifera; Monogononta; Pseudotrocha; Ploima; Trichocercidae; Trichocerca; unclassified Trichocerca	Trichocerca sp. WM-2017b
B	1	low	OTU_398	146	gi|1046553976|gb|KX235990.1|	2.45e-28	76.265	KX235990	Reticulidia fungia voucher RMNH:MOL:336640 cytochrome oxidase subunit I (COI) gene, partial cds; mitochondrial	190952	unknown Metazoa
B	1	low	OTU_489	146	gi|1551494966|gb|MH282641.1|	3.91e-61	81.544	MH282641	Aglaophenia tubulifera voucher DOP C7356 cytochrome oxidase subunit I (COI) gene, partial cds; mitochondrial	475196	unknown Metazoa
B	1	low	OTU_413	147	gi|321172165|gb|HQ848602.1|	2.98e-72	84.014	HQ848602	Protopelagonemertes beebei bio-material DNA106132 cytochrome c oxidase subunit I gene, partial cds; mitochondrial	885041	unknown Metazoa
B	1	low	OTU_218	149	gi|1472909874|gb|MF958995.1|	5.27e-30	82.716	MF958995	Namalycastis indica voucher Polich 1/1 cytochrome oxidase subunit I (COI) gene, partial cds; mitochondrial	702031	unknown Metazoa
B	1	low	OTU_235	149	gi|1064244048|dbj|AB998664.1|	8.40e-63	81.191	AB998664	Coenobita violascens mitochondrial COI gene for cytochrome oxidase subunit I, partial cds, isolate: COc2	516888	unknown Metazoa
B	1	low	OTU_512	149	gi|1430074622|gb|MG934916.1|	1.40e-60	82.456	MG934916	Tubularia indivisa voucher Hydrozoa 1666V cytochrome oxidase subunit 1 (COI) gene, partial cds; mitochondrial	37519	unknown Metazoa
B	1	low	OTU_241	153	gi|1058277963|gb|KU318340.1|	6.72e-39	78.846	KU318340	Gyraulus convexiusculus isolate AGC1 cytochrome oxidase subunit I (COI) gene, partial cds; mitochondrial	191788	unknown Metazoa
B	1	low	OTU_911	153	gi|1489969558|gb|MG422359.1|	5.35e-20	74.558	MG422359	Limacia cockerelli voucher CCDB22758-H08 cytochrome oxidase subunit 1 (COI) gene, partial cds; mitochondrial	1977296	unknown Metazoa
B	1	low	OTU_339	155	gi|943510828|gb|KM940954.1|	1.83e-54	80.986	KM940954	Chamaemyiidae sp. BOLD:ACC1472 voucher BIOUG04395-E01 cytochrome oxidase subunit 1 (COI) gene, partial cds; mitochondrial	1743842	unknown Metazoa
B	1	low	OTU_238	191	gi|1242015225|gb|KX904853.1|	1.12e-41	81.250	KX904853	Versuriga anadyomene cytochrome c oxidase subunit I gene, partial cds	880245	unknown Metazoa
B	1	low	OTU_202	197	gi|597450449|gb|KF982195.1|	1.13e-36	84.848	KF982195	Plumularia warreni isolate DNA901 cytochrome oxidase subunit I (COI) gene, partial cds; mitochondrial	1476440	unknown Metazoa
B	1	low	OTU_197	204	gi|1430636940|gb|MF870543.1|	2.32e-68	83.333	MF870543	Coelosia sp. BIOUG22749-F03 cytochrome oxidase subunit 1 (COI) gene, partial cds; mitochondrial	2269871	unknown Metazoa
B	1	low	OTU_242	223	gi|283050939|gb|GU070934.1|	7.29e-163	100.000	GU070934	Invertebrate environmental sample clone G03 cytochrome oxidase subunit I (COI) gene, partial cds; mitochondrial	693772	unknown Metazoa
B	1	low	OTU_276	224	gi|270271774|gb|GQ120041.1|	5.12e-50	80.287	GQ120041	Rhizophysa filiformis isolate Rhfi01 cytochrome oxidase subunit I (COI) gene, partial cds; mitochondrial	316187	unknown Metazoa
B	1	low	OTU_520	231	gi|403082251|gb|JX463650.1|	7.36e-163	99.687	JX463650	Brachionus calyciflorus cytochrome c oxidase subunit 1 (COX1) gene, partial cds; mitochondrial	104777	cellular organisms; Eukaryota; Opisthokonta; Metazoa; Eumetazoa; Bilateria; Protostomia; Spiralia; Gnathifera; Rotifera; Monogononta; Pseudotrocha; Ploima; Brachionidae; Brachionus	Brachionus calyciflorus
B	1	low	OTU_367	239	gi|1189355055|gb|KY091164.1|	1.76e-89	86.076	KY091164	Brachionus forficula voucher Taihuzoo 16 cytochrome oxidase subunit I (COI) gene, partial cds; mitochondrial	396695	cellular organisms; Eukaryota; Opisthokonta; Metazoa; Eumetazoa; Bilateria; Protostomia; Spiralia; Gnathifera; Rotifera; Monogononta; Pseudotrocha; Ploima; Brachionidae; Brachionus
B	1	low	OTU_126	239	gi|529949939|gb|KC287426.1|	0.009	100.000	KC287426	Acartia tsuensis voucher AtsU2.5 cytochrome c oxidase subunit I (COI) gene, partial cds; mitochondrial	1267137	unknown Metazoa
B	1	low	OTU_160	251	gi|374875713|gb|JQ575959.1|	3.11e-42	78.648	JQ575959	Tachinidae gen. tachJanzen01 sp. Janzen01 cytochrome oxidase subunit 1 (COI) gene, partial cds; mitochondrial	1104067	unknown Metazoa
B	1	low	OTU_206	270	gi|283050879|gb|GU070900.1|	3.74e-91	86.392	GU070900	Invertebrate environmental sample clone A05 cytochrome oxidase subunit I (COI) gene, partial cds; mitochondrial	693772	unknown Metazoa
B	1	low	OTU_380	272	gi|1199302003|gb|KY749516.1|	5.90e-139	98.264	KY749516	Polyarthra sp. EM-2017 isolate DUL72DE cytochrome oxidase subunit I (COI) gene, partial cds; mitochondrial	2005566	cellular organisms; Eukaryota; Opisthokonta; Metazoa; Eumetazoa; Bilateria; Protostomia; Spiralia; Gnathifera; Rotifera; Monogononta; Pseudotrocha; Ploima; Synchaetidae; Polyarthra; unclassified Polyarthra	Polyarthra sp. EM-2017
B	1	low	OTU_249	323	gi|1189130905|dbj|LC215493.1|	2.72e-142	95.912	LC215493	Anuraeopsis sp. WM-2017a mitochondrial COI gene for cytochrome c oxidase subunit I, partial cds, isolate: Anu_285	1957023	cellular organisms; Eukaryota; Opisthokonta; Metazoa; Eumetazoa; Bilateria; Protostomia; Spiralia; Gnathifera; Rotifera; Monogononta; Pseudotrocha; Ploima; Brachionidae; Anuraeopsis; unclassified Anuraeopsis
B	1	low	OTU_219	331	gi|295060661|gb|HM065054.1|	1.47e-15	73.606	HM065054	Smicridea albosignata voucher UMSP000079491 cytochrome oxidase subunit 1 (COI) gene, partial cds; mitochondrial	757104	unknown Metazoa
B	1	low	OTU_348	337	gi|322400347|gb|HQ947853.1|	3.11e-42	90.071	HQ947853	Psenulus concolor voucher BC ZSM HYM 05215 cytochrome oxidase subunit 1 (COI) gene, partial cds; mitochondrial	1124887	cellular organisms; Eukaryota; Opisthokonta; Metazoa; Eumetazoa; Bilateria; Protostomia; Ecdysozoa; Panarthropoda; Arthropoda; Mandibulata; Pancrustacea; Hexapoda; Insecta; Dicondylia; Pterygota; Neoptera; Holometabola; Hymenoptera; Apocrita; Aculeata; Apoidea; Spheciformes; Crabronidae; Pemphredoninae; Psenini; Psenulus
B	1	low	OTU_155	351	gi|270271580|gb|GQ119943.1|	1.43e-45	79.181	GQ119943	Agalma elegans isolate Agel03 cytochrome oxidase subunit I (COI) gene, partial cds; mitochondrial	316166	unknown Metazoa
B	1	low	OTU_95	359	gi|490342756|gb|KC617066.1|	1.66e-124	92.698	KC617066	Macrothrix sp. HE-364 cytochrome oxidase subunit 1 (COI) gene, partial cds; mitochondrial	1318556	cellular organisms; Eukaryota; Opisthokonta; Metazoa; Eumetazoa; Bilateria; Protostomia; Ecdysozoa; Panarthropoda; Arthropoda; Mandibulata; Pancrustacea; Crustacea; Branchiopoda; Phyllopoda; Diplostraca; Cladocera; Anomopoda; Macrotrichidae; Macrothrix; unclassified Macrothrix
B	1	low	OTU_164	374	gi|998246911|gb|KP974033.1|	1.88e-34	77.652	KP974033	Paraiberobathynella cf. fagei ABI-2012 voucher MNCN:ADN:29674 cytochrome oxidase subunit I (coi) gene, partial cds; mitochondrial	1280595	unknown Metazoa
B	1	low	OTU_173	394	gi|1196582043|gb|KY839664.1|	6.72e-39	78.014	KY839664	Psychodidae sp. BIOUG04908-C06 cytochrome oxidase subunit 1 (COI) gene, partial cds; mitochondrial	1998941	unknown Metazoa
B	1	low	OTU_60	421	gi|1611818461|gb|MH254780.1|	6.61e-04	100.000	MH254780	Plectostoma concinnum voucher KPH01593.13 cytochrome oxidase subunit 1 (COI) gene, partial cds; mitochondrial	2562846	unknown Metazoa
B	1	low	OTU_138	427	gi|83285130|gb|DQ297773.1|	8.37e-73	83.333	DQ297773	Euchlanis dilatata cytochrome c oxidase subunit I gene, partial cds; mitochondrial	231620	unknown Metazoa
B	1	low	OTU_216	435	gi|1189130905|dbj|LC215493.1|	5.82e-149	97.170	LC215493	Anuraeopsis sp. WM-2017a mitochondrial COI gene for cytochrome c oxidase subunit I, partial cds, isolate: Anu_285	1957023	cellular organisms; Eukaryota; Opisthokonta; Metazoa; Eumetazoa; Bilateria; Protostomia; Spiralia; Gnathifera; Rotifera; Monogononta; Pseudotrocha; Ploima; Brachionidae; Anuraeopsis; unclassified Anuraeopsis	Anuraeopsis sp. WM-2017a
B	1	low	OTU_144	454	gi|490342756|gb|KC617066.1|	2.14e-123	92.405	KC617066	Macrothrix sp. HE-364 cytochrome oxidase subunit 1 (COI) gene, partial cds; mitochondrial	1318556	cellular organisms; Eukaryota; Opisthokonta; Metazoa; Eumetazoa; Bilateria; Protostomia; Ecdysozoa; Panarthropoda; Arthropoda; Mandibulata; Pancrustacea; Crustacea; Branchiopoda; Phyllopoda; Diplostraca; Cladocera; Anomopoda; Macrotrichidae; Macrothrix; unclassified Macrothrix
B	1	low	OTU_205	472	gi|297186022|gb|HM067941.1|	7.58e-143	95.925	HM067941	Brachionus calyciflorus isolate A27 cytochrome c oxidase subunit I (COI) gene, partial cds; mitochondrial	104777	cellular organisms; Eukaryota; Opisthokonta; Metazoa; Eumetazoa; Bilateria; Protostomia; Spiralia; Gnathifera; Rotifera; Monogononta; Pseudotrocha; Ploima; Brachionidae; Brachionus
B	1	low	OTU_472	475	gi|1189130979|dbj|LC215530.1|	3.43e-161	99.373	LC215530	Keratella sp. WM-2017a mitochondrial COI gene for cytochrome c oxidase subunit I, partial cds, isolate: Kcoc_161	1957037	cellular organisms; Eukaryota; Opisthokonta; Metazoa; Eumetazoa; Bilateria; Protostomia; Spiralia; Gnathifera; Rotifera; Monogononta; Pseudotrocha; Ploima; Brachionidae; Keratella; unclassified Keratella	Keratella sp. WM-2017a
B	1	low	OTU_141	684	gi|347467014|gb|JF714414.1|	1.45e-45	78.457	JF714414	Epiphanes senta strain Germany1 cytochrome c oxidase subunit I (cox1) gene, partial cds; mitochondrial	338913	unknown Metazoa
B	1	low	OTU_208	685	gi|1189131135|dbj|LC215608.1|	3.45e-156	98.433	LC215608	Trichocerca sp. WM-2017e mitochondrial COI gene for cytochrome c oxidase subunit I, partial cds, isolate: Tricho_146	1957058	cellular organisms; Eukaryota; Opisthokonta; Metazoa; Eumetazoa; Bilateria; Protostomia; Spiralia; Gnathifera; Rotifera; Monogononta; Pseudotrocha; Ploima; Trichocercidae; Trichocerca; unclassified Trichocerca	Trichocerca sp. WM-2017e
B	1	low	OTU_82	828	gi|1625814613|gb|MK833920.1|	3.02e-62	82.857	MK833920	Demospongiae sp. DGM-2019 voucher USNM:IZ:1526900 cytochrome oxidase subunit 1 (COI) gene, partial cds; mitochondrial	2572793	unknown Metazoa
B	1	low	OTU_162	904	gi|401880041|gb|JX216588.1|	4.06e-41	77.090	JX216588	Brachionus variabilis voucher ECOCHZ-AG0810 cytochrome oxidase subunit 1 (COI) gene, partial cds; mitochondrial	1213201	unknown Metazoa
B	1	low	OTU_66	927	gi|490342756|gb|KC617066.1|	9.56e-152	97.785	KC617066	Macrothrix sp. HE-364 cytochrome oxidase subunit 1 (COI) gene, partial cds; mitochondrial	1318556	cellular organisms; Eukaryota; Opisthokonta; Metazoa; Eumetazoa; Bilateria; Protostomia; Ecdysozoa; Panarthropoda; Arthropoda; Mandibulata; Pancrustacea; Crustacea; Branchiopoda; Phyllopoda; Diplostraca; Cladocera; Anomopoda; Macrotrichidae; Macrothrix; unclassified Macrothrix	Macrothrix sp. HE-364
B	1	low	OTU_88	1001	gi|1189130965|dbj|LC215523.1|	1.10e-61	80.757	LC215523	Brachionus sp. WM-2017m mitochondrial COI gene for cytochrome c oxidase subunit I, partial cds, isolate: Brachio_308	1957036	unknown Metazoa
B	1	low	OTU_119	1293	gi|1199301653|gb|KY749341.1|	2.21e-108	92.527	KY749341	Proales sp. EM-2017 isolate TIN34AR cytochrome oxidase subunit I (COI) gene, partial cds; mitochondrial	2005567	cellular organisms; Eukaryota; Opisthokonta; Metazoa; Eumetazoa; Bilateria; Protostomia; Spiralia; Gnathifera; Rotifera; Monogononta; Pseudotrocha; Ploima; Proalidae; Proales; unclassified Proales
B	1	low	OTU_114	1487	gi|283050937|gb|GU070933.1|	7.29e-163	100.000	GU070933	Invertebrate environmental sample clone B05 cytochrome oxidase subunit I (COI) gene, partial cds; mitochondrial	693772	unknown Metazoa
B	1	low	OTU_100	1983	gi|1189131137|dbj|LC215609.1|	4.79e-105	89.389	LC215609	Trichocerca sp. WM-2017e mitochondrial COI gene for cytochrome c oxidase subunit I, partial cds, isolate: Tricho_148	1957058	cellular organisms; Eukaryota; Opisthokonta; Metazoa; Eumetazoa; Bilateria; Protostomia; Spiralia; Gnathifera; Rotifera; Monogononta; Pseudotrocha; Ploima; Trichocercidae; Trichocerca; unclassified Trichocerca
B	1	low	OTU_42	2110	gi|514884322|gb|KC618854.1|	9.53e-162	99.373	KC618854	Keratella cochlearis isolate 55KC4Voels cytochrome oxidase subunit I (COI) gene, partial cds; mitochondrial	204738	cellular organisms; Eukaryota; Opisthokonta; Metazoa; Eumetazoa; Bilateria; Protostomia; Spiralia; Gnathifera; Rotifera; Monogononta; Pseudotrocha; Ploima; Brachionidae; Keratella	Keratella cochlearis
B	1	low	OTU_76	2558	gi|514884228|gb|KC618807.1|	1.59e-159	99.060	KC618807	Keratella cochlearis isolate 3KC1Terlag cytochrome oxidase subunit I (COI) gene, partial cds; mitochondrial	204738	cellular organisms; Eukaryota; Opisthokonta; Metazoa; Eumetazoa; Bilateria; Protostomia; Spiralia; Gnathifera; Rotifera; Monogononta; Pseudotrocha; Ploima; Brachionidae; Keratella	Keratella cochlearis
B	1	low	OTU_32	3837	gi|514884314|gb|KC618850.1|	7.42e-158	98.746	KC618850	Keratella cochlearis isolate 55KC10Voels cytochrome oxidase subunit I (COI) gene, partial cds; mitochondrial	204738	cellular organisms; Eukaryota; Opisthokonta; Metazoa; Eumetazoa; Bilateria; Protostomia; Spiralia; Gnathifera; Rotifera; Monogononta; Pseudotrocha; Ploima; Brachionidae; Keratella	Keratella cochlearis
B	1	low	OTU_15	8873	gi|1189131067|dbj|LC215574.1|	7.47e-153	97.806	LC215574	Polyarthra sp. WM-2017e mitochondrial COI gene for cytochrome c oxidase subunit I, partial cds, isolate: Polyar_242	1957046	cellular organisms; Eukaryota; Opisthokonta; Metazoa; Eumetazoa; Bilateria; Protostomia; Spiralia; Gnathifera; Rotifera; Monogononta; Pseudotrocha; Ploima; Synchaetidae; Polyarthra; unclassified Polyarthra	Polyarthra sp. WM-2017e
B	1	low	OTU_2	33224	gi|1189131141|dbj|LC215611.1|	7.52e-148	96.865	LC215611	Trichocerca sp. WM-2017e mitochondrial COI gene for cytochrome c oxidase subunit I, partial cds, isolate: Tricho_316	1957058	cellular organisms; Eukaryota; Opisthokonta; Metazoa; Eumetazoa; Bilateria; Protostomia; Spiralia; Gnathifera; Rotifera; Monogononta; Pseudotrocha; Ploima; Trichocercidae; Trichocerca; unclassified Trichocerca
B	2	low	OTU_4683	3	gi|632795131|gb|KJ489418.1|	1.33e-105	88.994	KJ489418	Brachionus rubens chromosome II mitochondrion, complete sequence	392764	cellular organisms; Eukaryota; Opisthokonta; Metazoa; Eumetazoa; Bilateria; Protostomia; Spiralia; Gnathifera; Rotifera; Monogononta; Pseudotrocha; Ploima; Brachionidae; Brachionus
B	2	low	OTU_1289	3	gi|514884792|gb|KC619084.1|	5.94e-134	97.834	KC619084	Polyarthra sp. UO-2013 isolate 153PU7Donau cytochrome oxidase subnit I (COI) gene, partial cds; mitochondrial	1344032	cellular organisms; Eukaryota; Opisthokonta; Metazoa; Eumetazoa; Bilateria; Protostomia; Spiralia; Gnathifera; Rotifera; Monogononta; Pseudotrocha; Ploima; Synchaetidae; Polyarthra; unclassified Polyarthra	Polyarthra sp. UO-2013
B	2	low	OTU_3087	3	gi|1516482286|gb|MH481734.1|	7.36e-163	99.687	MH481734	Synchaeta oblonga isolate 200616_ST_I8 cytochrome oxidase subunit I (COI) gene, partial cds; mitochondrial	1156574	cellular organisms; Eukaryota; Opisthokonta; Metazoa; Eumetazoa; Bilateria; Protostomia; Spiralia; Gnathifera; Rotifera; Monogononta; Pseudotrocha; Ploima; Synchaetidae; Synchaeta	Synchaeta oblonga
B	2	low	OTU_1136	3	gi|619492018|gb|KJ024814.1|	1.29e-120	97.674	KJ024814	Hyalinella punctata cytochrome oxidase subunit I (COI) gene, partial cds; mitochondrial	350064	cellular organisms; Eukaryota; Opisthokonta; Metazoa; Eumetazoa; Bilateria; Protostomia; Spiralia; Lophotrochozoa; Bryozoa; Phylactolaemata; Plumatellidae; Hyalinella	Hyalinella punctata
B	2	low	OTU_1113	3	gi|341864845|gb|HQ609133.1|	1.12e-41	78.082	HQ609133	Anopheles subpictus voucher 6556 cytochrome c oxidase subunit I gene, partial cds; mitochondrial	59160	unknown Metazoa
B	2	low	OTU_1286	3	gi|1606707220|gb|MH900448.1|	6.49e-64	83.039	MH900448	Mythimna separata haplotype 70 cytochrome oxidase subunit I (COI) gene, partial cds; mitochondrial	271217	unknown Metazoa
B	2	low	OTU_1625	3	gi|171854220|emb|AM286290.2|	1.43e-45	79.856	AM286290	Bulinus globosus mitochondrial partial COI gene for cytochrome oxidase subunit I, isolate Pietermaritzburg SAfrica KKB	157967	unknown Metazoa
B	2	low	OTU_1754	3	gi|1430074673|gb|MG934933.1|	6.63e-49	79.530	MG934933	Caryophyllia smithii voucher Anthozoa 1087V cytochrome oxidase subunit 1 (COI) gene, partial cds; mitochondrial	214962	unknown Metazoa
B	2	low	OTU_2178	3	gi|553061176|gb|KF309770.1|	3.00e-67	83.448	KF309770	Nanos peyrierasi isolate Nan.pey.20.1 cytochrome c oxidase subunit 1 (COI) gene, partial cds; mitochondrial	490868	unknown Metazoa
B	2	low	OTU_2284	3	gi|512764447|gb|KC869421.1|	3.93e-56	81.495	KC869421	Hymeraphia breeni cytochrome oxidase subunit I (COI) gene, partial cds; mitochondrial	942692	unknown Metazoa
B	2	low	OTU_2549	3	gi|1485817051|gb|MH662952.1|	6.77e-19	74.306	MH662952	Cardiodactylus riga isolate Crig_C77_Burauen cytochrome oxidase subunit I (COI) gene, partial cds; mitochondrial	2420265	unknown Metazoa
B	2	low	OTU_261	3	gi|751360515|gb|KJ941279.1|	5.35e-20	75.546	KJ941279	Dysdera hungarica isolate 886 cytochrome oxidase subunit 1 (COI) gene, partial cds; mitochondrial	483888	unknown Metazoa
B	2	low	OTU_272	3	gi|1481838156|gb|MF704296.1|	1.94e-14	76.970	MF704296	Cecidomyiidae sp. BIOUG21409-C08 cytochrome oxidase subunit 1 (COI) gene, partial cds; mitochondrial	2356310	unknown Metazoa
B	2	low	OTU_3052	3	gi|1489741354|gb|MG180645.1|	3.91e-61	81.667	MG180645	Ceratopogonidae sp. BIOUG24520-C07 cytochrome oxidase subunit 1 (COI) gene, partial cds; mitochondrial	2395653	unknown Metazoa
B	2	low	OTU_4155	3	gi|18476306|gb|AY050087.1|	0.002	100.000	AY050087	Aegla laevis talcahuano KAC-A49 cytochrome oxidase subunit I (COI) gene, partial cds; mitochondrial gene for mitochondrial product	172751	unknown Metazoa
B	2	low	OTU_5136	3	gi|1551494994|gb|MH282655.1|	1.82e-59	81.849	MH282655	Antennella confusa voucher DOP C8087 cytochrome oxidase subunit I (COI) gene, partial cds; mitochondrial	2499531	unknown Metazoa
B	2	low	OTU_976	3	gi|283050881|gb|GU070901.1|	2.89e-92	86.667	GU070901	Invertebrate environmental sample clone A06 cytochrome oxidase subunit I (COI) gene, partial cds; mitochondrial	693772	unknown Metazoa
B	2	low	OTU_4688	4	gi|1189131051|dbj|LC215566.1|	7.42e-158	98.746	LC215566	Polyarthra sp. WM-2017c mitochondrial COI gene for cytochrome c oxidase subunit I, partial cds, isolate: Polyar_038	1957044	cellular organisms; Eukaryota; Opisthokonta; Metazoa; Eumetazoa; Bilateria; Protostomia; Spiralia; Gnathifera; Rotifera; Monogononta; Pseudotrocha; Ploima; Synchaetidae; Polyarthra; unclassified Polyarthra	Polyarthra sp. WM-2017c
B	2	low	OTU_4744	4	gi|1009658511|gb|KU720129.1|	1.27e-130	93.968	KU720129	Plumatellidae sp. SHSY140624 cytochrome oxidase subunit I (COI) gene, partial cds; mitochondrial	1804033	cellular organisms; Eukaryota; Opisthokonta; Metazoa; Eumetazoa; Bilateria; Protostomia; Spiralia; Lophotrochozoa; Bryozoa; Phylactolaemata; Plumatellidae; unclassified Plumatellidae
B	2	low	OTU_1183	4	gi|1532339331|gb|MH610371.1|	5.20e-40	81.057	MH610371	Tachysphex albocinctus voucher BC ZSM HYM 23717 cytochrome oxidase subunit 1 (COI) gene, partial cds; mitochondrial	2495243	unknown Metazoa
B	2	low	OTU_1341	4	gi|283050879|gb|GU070900.1|	2.94e-82	84.810	GU070900	Invertebrate environmental sample clone A05 cytochrome oxidase subunit I (COI) gene, partial cds; mitochondrial	693772	unknown Metazoa
B	2	low	OTU_1455	4	gi|1393867052|gb|MF823927.1|	1.07e-71	84.752	MF823927	Chrysotus sp. BIOUG21060-B05 cytochrome oxidase subunit 1 (COI) gene, partial cds; mitochondrial	2207955	unknown Metazoa
B	2	low	OTU_1544	4	gi|1418592648|gb|MH282206.1|	1.84e-49	79.585	MH282206	Trichobioides perspicillatus voucher TH_PA_WP1_370b cytochrome oxidase subunit 1 (COI) gene, partial cds; mitochondrial	2259720	unknown Metazoa
B	2	low	OTU_1589	4	gi|296861293|gb|GU654926.1|	1.09e-56	81.404	GU654926	Eupithecia absinthiata voucher BC ZSM Lep 22395 cytochrome oxidase subunit 1 (COI) gene, partial cds; mitochondrial	934841	unknown Metazoa
B	2	low	OTU_172	4	gi|937602177|gb|KM644343.1|	8.40e-63	82.857	KM644343	Mycetophilidae sp. BOLD:ABW7884 voucher BIOUG04890-C01 cytochrome oxidase subunit 1 (COI) gene, partial cds; mitochondrial	1694212	unknown Metazoa
B	2	low	OTU_3432	4	gi|748812771|gb|KM679394.1|	2.98e-72	83.838	KM679394	Sciophila pseudoflexuosa cytochrome oxidase subunit I (COI) gene, partial cds; mitochondrial	1601831	unknown Metazoa
B	2	low	OTU_697	4	gi|1169323961|gb|KU918954.1|	1.09e-56	81.818	KU918954	Ophonus azureus voucher ZFMK-TIS-2501135 cytochrome oxidase subunit 1 (COI) gene, partial cds; mitochondrial	247416	unknown Metazoa
B	2	low	OTU_733	4	gi|1389463143|gb|MF834728.1|	1.93e-24	80.240	MF834728	Utamphorophora sp. BIOUG22851-B09 cytochrome oxidase subunit 1 (COI) gene, partial cds; mitochondrial	2182145	unknown Metazoa
B	2	low	OTU_855	4	gi|1031893885|gb|KR488883.1|	1.11e-46	79.505	KR488883	Dibolia borealis voucher WG-MISC-029 cytochrome oxidase subunit 1 (COI) gene, partial cds; mitochondrial	219180	unknown Metazoa
B	2	low	OTU_956	4	gi|300875672|gb|HM417793.1|	6.51e-39	82.178	HM417793	Serpulidae sp. BOLD:AAG0874 voucher BIOUG<CAN>:WS0130 cytochrome oxidase subunit 1 (COI) gene, partial cds; mitochondrial	1107174	unknown Metazoa
B	2	low	OTU_2119	5	gi|1707062115|dbj|LC487179.1|	7.29e-163	100.000	LC487179	Anguilla anguilla Aang3 mitochondrial COI gene for cytochrome c oxidase subunit 1, partial cds	7936	cellular organisms; Eukaryota; Opisthokonta; Metazoa; Eumetazoa; Bilateria; Deuterostomia; Chordata; Craniata; Vertebrata; Gnathostomata; Teleostomi; Euteleostomi; Actinopterygii; Actinopteri; Neopterygii; Teleostei; Elopocephalai; Elopocephala; Elopomorpha; Anguilliformes; Anguillidae; Anguilla	Anguilla anguilla
B	2	low	OTU_1009	5	gi|1226074702|gb|KY513525.1|	6.92e-19	80.142	KY513525	Protaphorura janosik isolate JPS17 cytochrome oxidase subunit I (COI) gene, partial cds; mitochondrial	2022742	unknown Metazoa
B	2	low	OTU_2032	5	gi|541874667|gb|KC973834.1|	8.64e-43	77.143	KC973834	Dolerus picipes voucher BC ZSM HYM 12528 cytochrome oxidase subunit 1 (COI) gene, partial cds; mitochondrial	1384847	unknown Metazoa
B	2	low	OTU_2514	5	gi|321138184|gb|HQ982347.1|	2.33e-63	83.154	HQ982347	Dynatosoma fuscicorne voucher BIOUG<CAN>:08TTML-2367 cytochrome oxidase subunit 1 (COI) gene, partial cds; mitochondrial	2339868	unknown Metazoa
B	2	low	OTU_3441	5	gi|305653649|gb|HQ024247.1|	3.81e-56	82.051	HQ024247	Spirorbis sp. CMC02 voucher BIOUG<CAN>:HUNTSPOL0208 cytochrome oxidase subunit 1 (COI) gene, partial cds; mitochondrial	880395	unknown Metazoa
B	2	low	OTU_559	6	gi|379996241|gb|JN936618.1|	1.58e-164	100.000	JN936618	Synchaeta kitina isolate 44SK3Seefeld cytochrome oxidase subunit I (COI) gene, partial cds; mitochondrial	1156572	cellular organisms; Eukaryota; Opisthokonta; Metazoa; Eumetazoa; Bilateria; Protostomia; Spiralia; Gnathifera; Rotifera; Monogononta; Pseudotrocha; Ploima; Synchaetidae; Synchaeta	Synchaeta kitina
B	2	low	OTU_1117	6	gi|1360720268|gb|MF709692.1|	1.09e-56	84.100	MF709692	Atrichopogon sp. BIOUG15031-E09 cytochrome oxidase subunit 1 (COI) gene, partial cds; mitochondrial	2116861	unknown Metazoa
B	2	low	OTU_140	6	gi|1142894926|gb|KY357790.1|	2.35e-58	82.079	KY357790	Arhopalus sp. TX13_77.01r cytochrome oxidase subunit 1 (COI) gene, partial cds; mitochondrial	1929588	unknown Metazoa
B	2	low	OTU_1934	6	gi|1770601208|gb|MN345790.1|	6.53e-44	78.840	MN345790	Pseudomallada flavifrons voucher USNM:ENT:01454221 cytochrome oxidase subunit 1 (COI) gene, partial cds; mitochondrial	417499	unknown Metazoa
B	2	low	OTU_1312	7	gi|1476429741|gb|MH574907.1|	1.47e-30	76.471	MH574907	Glomeris aurita isolate TW82 cytochrome c oxidase subunit I gene, partial cds; mitochondrial	2320899	unknown Metazoa
B	2	low	OTU_1422	7	gi|1067373996|gb|KU755641.1|	3.02e-62	82.034	KU755641	Brachistosternus turpuq voucher AMCC:LP8340 cytochrome c oxidase subunit I (COI) gene, partial cds; mitochondrial	1711971	unknown Metazoa
B	2	low	OTU_1437	7	gi|283050881|gb|GU070901.1|	1.74e-89	86.452	GU070901	Invertebrate environmental sample clone A06 cytochrome oxidase subunit I (COI) gene, partial cds; mitochondrial	693772	unknown Metazoa
B	2	low	OTU_1636	7	gi|320564731|gb|HQ944352.1|	1.85e-54	80.328	HQ944352	Lecane ohioensis voucher CTM0065 cytochrome oxidase subunit 1 (COI) gene, partial cds; mitochondrial	1225247	unknown Metazoa
B	2	low	OTU_3027	7	gi|1063545516|gb|KU203079.1|	2.42e-38	77.817	KU203079	Bychovskiata squatarolae voucher UMMZ BMOC 08-0528-001 AD1259 cytochrome oxidase subunit I (COX1) gene, partial cds; mitochondrial	133294	unknown Metazoa
B	2	low	OTU_327	7	gi|332327593|gb|JF876748.1|	1.10e-51	81.041	JF876748	Cerodontha sp. n. JWDCH463-10 voucher BIOUG<CAN>:10PROBE-12669 cytochrome oxidase subunit 1 (COI) gene, partial cds; mitochondrial	2340336	unknown Metazoa
B	2	low	OTU_3992	7	gi|283050883|gb|GU070902.1|	5.98e-104	89.803	GU070902	Invertebrate environmental sample clone B01 cytochrome oxidase subunit I (COI) gene, partial cds; mitochondrial	693772	unknown Metazoa
B	2	low	OTU_4517	7	gi|313181155|gb|HM909583.1|	1.09e-56	81.625	HM909583	Diptera sp. BOLD:AAG3268 voucher DIPNO-0125 cytochrome oxidase subunit 1 (COI) gene, partial cds; mitochondrial	2553511	unknown Metazoa
B	2	low	OTU_1273	8	gi|332121480|gb|JF874028.1|	8.45e-58	81.533	JF874028	Rhopalopterum carbonarium voucher BIOUG<CAN>:10PROBE-09406 cytochrome oxidase subunit 1 (COI) gene, partial cds; mitochondrial	1720748	unknown Metazoa
B	2	low	OTU_4451	8	gi|1776857021|gb|MN362332.1|	1.13e-36	77.622	MN362332	Ascidae sp. BOLD:ACD8928 voucher BIOUG34945-C02 cytochrome oxidase subunit 1 (COI) gene, partial cds; mitochondrial	1724635	unknown Metazoa
B	2	low	OTU_4489	8	gi|924467136|gb|KP654656.1|	6.63e-49	79.599	KP654656	Agyneta maritima voucher CCDB-21418-H04 cytochrome oxidase subunit 1 (COI) gene, partial cds; mitochondrial	1659347	unknown Metazoa
B	2	low	OTU_867	9	gi|480317534|gb|KC615757.1|	1.78e-74	85.315	KC615757	Foliabitus longzhou voucher JXZhang:JXZ076 cytochrome oxidase subunit I (COI) gene, partial cds; mitochondrial	1317426	cellular organisms; Eukaryota; Opisthokonta; Metazoa; Eumetazoa; Bilateria; Protostomia; Ecdysozoa; Panarthropoda; Arthropoda; Chelicerata; Arachnida; Araneae; Araneomorphae; Entelegynae; RTA clade; Dionycha; Salticidae; Salticoida; Euophryinae; Foliabitus
B	2	low	OTU_4335	9	gi|83285130|gb|DQ297773.1|	2.62e-23	85.217	DQ297773	Euchlanis dilatata cytochrome c oxidase subunit I gene, partial cds; mitochondrial	231620	cellular organisms; Eukaryota; Opisthokonta; Metazoa; Eumetazoa; Bilateria; Protostomia; Spiralia; Gnathifera; Rotifera; Monogononta; Pseudotrocha; Ploima; Brachionidae; Euchlanis
B	2	low	OTU_1383	9	gi|121592020|gb|EF012181.1|	5.27e-30	76.628	EF012181	Gundlachia cf. radiata 'Laguna Chocuaco, Costa Rica' cytochrome c oxidase subunit 1 (CO1) gene, partial cds; mitochondrial	419066	unknown Metazoa
B	2	low	OTU_1748	9	gi|835389630|gb|KP697569.1|	3.00e-67	83.746	KP697569	Empididae sp. BOLD:ACG8766 voucher MDFRC_DI0012 cytochrome oxidase subunit 1 (COI) gene, partial cds; mitochondrial	1664959	unknown Metazoa
B	2	low	OTU_2422	9	gi|767806805|gb|KP254083.1|	3.93e-56	81.100	KP254083	Annelida sp. BOLD:ACR0235 voucher FTP_2370 cytochrome oxidase subunit 1 (COI) gene, partial cds; mitochondrial	1629211	unknown Metazoa
B	2	low	OTU_2547	9	gi|401880037|gb|JX216586.1|	2.97e-82	84.735	JX216586	Brachionus sp. MEG-2012 voucher ECOCHZ-AG0691 cytochrome oxidase subunit 1 (COI) gene, partial cds; mitochondrial	1225240	unknown Metazoa
B	2	low	OTU_4098	9	gi|1776861466|gb|MN349350.1|	3.11e-42	78.671	MN349350	Proctophyllodes sp. BIOUG21866-E06 cytochrome oxidase subunit 1 (COI) gene, partial cds; mitochondrial	2673603	unknown Metazoa
B	2	low	OTU_4680	9	gi|342767517|gb|JN281542.1|	3.17e-27	82.166	JN281542	Microgastrinae sp. Micro0008 cytochrome oxidase subunit 1 (COI) gene, partial cds; mitochondrial	1894112	unknown Metazoa
B	2	low	OTU_659	9	gi|323328764|gb|HQ991614.1|	1.43e-45	80.545	HQ991614	Pisaura sp. 1GAB_PAK voucher NIBGE SPD-00091 cytochrome oxidase subunit 1 (COI) gene, partial cds; mitochondrial	2579405	unknown Metazoa
B	2	low	OTU_801	9	gi|1616699908|dbj|LC429405.1|	1.88e-34	77.652	LC429405	Ferrissia sp. P2054 mitochondrial COX1 gene for cytochrome c oxidase subunit 1, partial cds	2184450	unknown Metazoa
B	2	low	OTU_985	9	gi|1752774815|gb|MK984596.1|	8.82e-28	81.595	MK984596	Larsonia pterophylla isolate MSW002 cytochrome c oxidase subunit I (COI) gene, partial cds; mitochondrial	498529	unknown Metazoa
B	2	low	OTU_4020	10	gi|1368662067|gb|MG449545.1|	6.11e-114	90.625	MG449545	Asplanchna sp. BIOUG30062-H10 cytochrome oxidase subunit 1 (COI) gene, partial cds; mitochondrial	2134277	cellular organisms; Eukaryota; Opisthokonta; Metazoa; Eumetazoa; Bilateria; Protostomia; Spiralia; Gnathifera; Rotifera; Monogononta; Pseudotrocha; Ploima; Asplanchnidae; Asplanchna; unclassified Asplanchna
B	2	low	OTU_1216	10	gi|1093393043|gb|KX096598.1|	1.83e-54	81.139	KX096598	Turritopsis chevalense isolate DNA881b cytochrome oxidase subunit I (COI) gene, partial cds; mitochondrial	1911807	unknown Metazoa
B	2	low	OTU_2953	10	gi|283050881|gb|GU070901.1|	2.94e-82	87.143	GU070901	Invertebrate environmental sample clone A06 cytochrome oxidase subunit I (COI) gene, partial cds; mitochondrial	693772	unknown Metazoa
B	2	low	OTU_3322	10	gi|283050881|gb|GU070901.1|	6.26e-89	87.248	GU070901	Invertebrate environmental sample clone A06 cytochrome oxidase subunit I (COI) gene, partial cds; mitochondrial	693772	unknown Metazoa
B	2	low	OTU_4477	10	gi|146328139|emb|AM498648.1|	4.95e-75	84.746	AM498648	Scopalina ruetzleri mitochondrial partial COI gene for cytochrome oxidase subunit I, haplotype 2	85795	unknown Metazoa
B	2	low	OTU_1528	11	gi|1035549895|gb|KU299352.1|	1.40e-70	82.803	KU299352	Brachionus plicatilis complex sp. JPNAG054 cytochrome c oxidase subunit I (COI) gene, partial cds; mitochondrial	1858312	unknown Metazoa
B	2	low	OTU_1586	11	gi|300222513|gb|HM384657.1|	3.13e-37	78.715	HM384657	Hybauchenidium aquilonare voucher BIOUG<CAN>:CCDB-05147-H05 cytochrome oxidase subunit 1 (COI) gene, partial cds; mitochondrial	1659366	unknown Metazoa
B	2	low	OTU_1356	12	gi|925720331|gb|KT447029.1|	2.49e-18	80.435	KT447029	Brachistosternus weijenberghii isolate LP_4300 cytochrome c oxidase subunit I (COI) gene, partial cds; mitochondrial	1711972	unknown Metazoa
B	2	low	OTU_3545	12	gi|1246721261|gb|MF459283.1|	1.15e-21	74.737	MF459283	Aliatypus janus isolate MY4668 cytochrome oxidase subunit I (COI) gene, partial cds; mitochondrial	322457	unknown Metazoa
B	2	low	OTU_1202	13	gi|374902417|gb|JQ549319.1|	2.46e-33	86.861	JQ549319	Diaphania glauculalis cytochrome oxidase subunit 1 (COI) gene, partial cds; mitochondrial	1140736	cellular organisms; Eukaryota; Opisthokonta; Metazoa; Eumetazoa; Bilateria; Protostomia; Ecdysozoa; Panarthropoda; Arthropoda; Mandibulata; Pancrustacea; Hexapoda; Insecta; Dicondylia; Pterygota; Neoptera; Holometabola; Amphiesmenoptera; Lepidoptera; Glossata; Neolepidoptera; Heteroneura; Ditrysia; Obtectomera; Pyraloidea; Crambidae; Spilomelinae; Diaphania
B	2	low	OTU_1002	13	gi|283050881|gb|GU070901.1|	1.34e-95	87.302	GU070901	Invertebrate environmental sample clone A06 cytochrome oxidase subunit I (COI) gene, partial cds; mitochondrial	693772	unknown Metazoa
B	2	low	OTU_1047	13	gi|684192115|gb|KJ839818.1|	1.87e-39	77.817	KJ839818	Nomada integra voucher BC ZSM HYM 06124 cytochrome oxidase subunit 1 (COI) gene, partial cds; mitochondrial	601605	unknown Metazoa
B	2	low	OTU_1315	13	gi|896561404|gb|KP979250.1|	1.14e-21	84.956	KP979250	Eupodidae sp. BOLD:AAN6674 voucher DPMIT-40-42 cytochrome oxidase subunit 1 (COI) gene, partial cds; mitochondrial	1685266	unknown Metazoa
B	2	low	OTU_1995	13	gi|283050943|gb|GU070936.1|	3.61e-116	91.139	GU070936	Invertebrate environmental sample clone H05 cytochrome oxidase subunit I (COI) gene, partial cds; mitochondrial	693772	unknown Metazoa
B	2	low	OTU_257	13	gi|1004525424|gb|KU314799.1|	4.08e-31	75.839	KU314799	Rossmaessleria sicanoides voucher ZMH 101905-3618 cytochrome oxidase subunit I (cox1) gene, partial cds; mitochondrial	1701738	unknown Metazoa
B	2	low	OTU_4024	13	gi|959409617|gb|KM957069.1|	1.45e-40	78.292	KM957069	Mycetophilidae sp. BOLD:ACI5160 voucher BIOUG06633-C03 cytochrome oxidase subunit 1 (COI) gene, partial cds; mitochondrial	1750033	unknown Metazoa
B	2	low	OTU_828	13	gi|1783406265|gb|MN349004.1|	4.05e-36	77.737	MN349004	Psoroptidae sp. BOLD:ACV2635 voucher BIOUG21866-G08 cytochrome oxidase subunit 1 (COI) gene, partial cds; mitochondrial	2679645	unknown Metazoa
B	2	low	OTU_635	14	gi|306426350|emb|FN546814.1|	1.83e-54	80.623	FN546814	Bulinus globosus mitochondrial partial COI gene for cytochrome oxidase subunit I, isolate Ipogun 1	157967	unknown Metazoa
B	2	low	OTU_128	15	gi|1767106814|gb|MN407240.1|	8.28e-73	85.000	MN407240	Phoridae sp. isolate UGC0007972 cytochrome oxidase subunit I (cox1) gene, partial cds; mitochondrial	2651588	cellular organisms; Eukaryota; Opisthokonta; Metazoa; Eumetazoa; Bilateria; Protostomia; Ecdysozoa; Panarthropoda; Arthropoda; Mandibulata; Pancrustacea; Hexapoda; Insecta; Dicondylia; Pterygota; Neoptera; Holometabola; Diptera; Brachycera; Muscomorpha; Eremoneura; Cyclorrhapha; Aschiza; Platypezoidea; Phoridae; unclassified Phoridae
B	2	low	OTU_530	15	gi|1196581545|gb|KY839415.1|	3.02e-62	82.796	KY839415	Phoridae voucher BIOUG02391-H01 cytochrome oxidase subunit 1 (COI) gene, partial cds; mitochondrial	1995847	unknown Metazoa
B	2	low	OTU_1067	16	gi|1246763658|gb|KY010755.1|	6.58e-54	80.986	KY010755	Zodarion nesiote voucher MRAC:245386 cytochrome c oxidase subunit I (COI) gene, partial cds; mitochondrial	2033101	unknown Metazoa
B	2	low	OTU_2370	16	gi|283050920|gb|GU070923.1|	7.49e-128	93.891	GU070923	Invertebrate environmental sample clone F03 cytochrome oxidase subunit I (COI) gene, partial cds; mitochondrial	693772	unknown Metazoa
B	2	low	OTU_3053	16	gi|283050941|gb|GU070935.1|	1.69e-109	89.873	GU070935	Invertebrate environmental sample clone H02 cytochrome oxidase subunit I (COI) gene, partial cds; mitochondrial	693772	unknown Metazoa
B	2	low	OTU_820	16	gi|283050881|gb|GU070901.1|	1.03e-101	88.746	GU070901	Invertebrate environmental sample clone A06 cytochrome oxidase subunit I (COI) gene, partial cds; mitochondrial	693772	unknown Metazoa
B	2	low	OTU_771	17	gi|283050943|gb|GU070936.1|	1.62e-139	95.570	GU070936	Invertebrate environmental sample clone H05 cytochrome oxidase subunit I (COI) gene, partial cds; mitochondrial	693772	unknown Metazoa
B	2	low	OTU_1746	18	gi|312614282|gb|HQ582063.1|	5.05e-60	85.124	HQ582063	Mycetophila sp. TTMDJ159-10 voucher BIOUG<CAN>:08TTML-1959 cytochrome oxidase subunit 1 (COI) gene, partial cds; mitochondrial	2331535	cellular organisms; Eukaryota; Opisthokonta; Metazoa; Eumetazoa; Bilateria; Protostomia; Ecdysozoa; Panarthropoda; Arthropoda; Mandibulata; Pancrustacea; Hexapoda; Insecta; Dicondylia; Pterygota; Neoptera; Holometabola; Diptera; Nematocera; Bibionomorpha; Sciaroidea; Mycetophilidae; Mycetophilinae; Mycetophilini; Mycetophila; unclassified Mycetophila
B	2	low	OTU_367	18	gi|1189355055|gb|KY091164.1|	1.76e-89	86.076	KY091164	Brachionus forficula voucher Taihuzoo 16 cytochrome oxidase subunit I (COI) gene, partial cds; mitochondrial	396695	cellular organisms; Eukaryota; Opisthokonta; Metazoa; Eumetazoa; Bilateria; Protostomia; Spiralia; Gnathifera; Rotifera; Monogononta; Pseudotrocha; Ploima; Brachionidae; Brachionus
B	2	low	OTU_3146	18	gi|512764447|gb|KC869421.1|	1.42e-50	79.661	KC869421	Hymeraphia breeni cytochrome oxidase subunit I (COI) gene, partial cds; mitochondrial	942692	unknown Metazoa
B	2	low	OTU_3042	19	gi|507187360|gb|KC608278.1|	3.06e-37	85.030	KC608278	Cratera sp. 5 CO-2013 voucher MZUSP PL 348 cytochrome oxidase subunit I (COI) gene, partial cds; mitochondrial	1334160	cellular organisms; Eukaryota; Opisthokonta; Metazoa; Eumetazoa; Bilateria; Protostomia; Spiralia; Lophotrochozoa; Platyhelminthes; Rhabditophora; Seriata; Tricladida; Continenticola; Geoplanoidea; Geoplanidae; Geoplaninae; Cratera; unclassified Cratera
B	2	low	OTU_1075	19	gi|300231825|gb|HM410309.1|	2.35e-58	81.597	HM410309	Lepidoptera sp. BOLD:AAA1104 cytochrome oxidase subunit 1 (COI) gene, partial cds; mitochondrial	830884	unknown Metazoa
B	2	low	OTU_1735	19	gi|283050908|gb|GU070917.1|	3.02e-62	81.639	GU070917	Invertebrate environmental sample clone E02 cytochrome oxidase subunit I (COI) gene, partial cds; mitochondrial	693772	unknown Metazoa
B	2	low	OTU_741	19	gi|283050908|gb|GU070917.1|	2.33e-63	82.313	GU070917	Invertebrate environmental sample clone E02 cytochrome oxidase subunit I (COI) gene, partial cds; mitochondrial	693772	unknown Metazoa
B	2	low	OTU_769	19	gi|283050908|gb|GU070917.1|	1.69e-109	89.905	GU070917	Invertebrate environmental sample clone E02 cytochrome oxidase subunit I (COI) gene, partial cds; mitochondrial	693772	unknown Metazoa
B	2	low	OTU_2089	20	gi|1779817985|gb|MN295413.1|	5.35e-20	78.788	MN295413	Piscicolidae sp. Hir_84_1 voucher Hir84/1 cytochrome oxidase subunit I gene, partial cds; mitochondrial	2603671	unknown Metazoa
B	2	low	OTU_2915	21	gi|1015802911|gb|KT716376.1|	7.29e-163	100.000	KT716376	Sander lucioperca voucher EH2014SL cytochrome c oxidase subunit I (COI) gene, partial cds; mitochondrial	283035	cellular organisms; Eukaryota; Opisthokonta; Metazoa; Eumetazoa; Bilateria; Deuterostomia; Chordata; Craniata; Vertebrata; Gnathostomata; Teleostomi; Euteleostomi; Actinopterygii; Actinopteri; Neopterygii; Teleostei; Osteoglossocephalai; Clupeocephala; Euteleosteomorpha; Neoteleostei; Eurypterygia; Ctenosquamata; Acanthomorphata; Euacanthomorphacea; Percomorphaceae; Eupercaria; Perciformes; Perco…	Sander lucioperca
B	2	low	OTU_693	21	gi|343456506|gb|JF818778.1|	1.86e-44	79.004	JF818778	Phaeosaces compsotypa voucher MM11220 cytochrome oxidase c subunit I (COI) gene, partial cds; mitochondrial	1073591	unknown Metazoa
B	2	low	OTU_380	22	gi|1199302003|gb|KY749516.1|	5.90e-139	98.264	KY749516	Polyarthra sp. EM-2017 isolate DUL72DE cytochrome oxidase subunit I (COI) gene, partial cds; mitochondrial	2005566	cellular organisms; Eukaryota; Opisthokonta; Metazoa; Eumetazoa; Bilateria; Protostomia; Spiralia; Gnathifera; Rotifera; Monogononta; Pseudotrocha; Ploima; Synchaetidae; Polyarthra; unclassified Polyarthra	Polyarthra sp. EM-2017
B	2	low	OTU_1194	22	gi|1009658424|gb|KU720085.1|	6.56e-64	83.154	KU720085	Brachionidae sp. SHYT150829 cytochrome oxidase subunit I (COI) gene, partial cds; mitochondrial	1804006	unknown Metazoa
B	2	low	OTU_279	22	gi|270271542|gb|GU183783.1|	6.58e-54	80.339	GU183783	Thysanopoda obtusifrons voucher UCONN:Eu02.3.1 cytochrome oxidase subunit I (COI) gene, partial cds; mitochondrial	149076	unknown Metazoa
B	2	low	OTU_552	22	gi|896561167|gb|KP979160.1|	1.13e-31	76.842	KP979160	Rhagidiidae sp. BOLD:AAM8045 voucher DPMIT-38-90 cytochrome oxidase subunit 1 (COI) gene, partial cds; mitochondrial	1685181	unknown Metazoa
B	2	low	OTU_550	23	gi|1189131127|dbj|LC215604.1|	1.58e-164	100.000	LC215604	Trichocerca sp. WM-2017b mitochondrial COI gene for cytochrome c oxidase subunit I, partial cds, isolate: Tricho_244	1957055	cellular organisms; Eukaryota; Opisthokonta; Metazoa; Eumetazoa; Bilateria; Protostomia; Spiralia; Gnathifera; Rotifera; Monogononta; Pseudotrocha; Ploima; Trichocercidae; Trichocerca; unclassified Trichocerca	Trichocerca sp. WM-2017b
B	2	low	OTU_59	24	gi|1009081545|gb|KU381154.1|	1.50e-15	73.188	KU381154	Physocleora sp. BOLD:ACJ8232 voucher ID 19198 cytochrome oxidase subunit 1 (COI) gene, partial cds; mitochondrial	1817218	unknown Metazoa
B	2	low	OTU_369	25	gi|332327525|gb|JF876714.1|	1.86e-44	79.298	JF876714	Spilogona sp. JWDCH412-10 voucher BIOUG<CAN>:10PROBE-12618 cytochrome oxidase subunit 1 (COI) gene, partial cds; mitochondrial	2335304	unknown Metazoa
B	2	low	OTU_1014	26	gi|374967425|gb|JQ561304.1|	3.04e-57	81.625	JQ561304	Gorgone sp. fellearisDHJ02 cytochrome oxidase subunit 1 (COI) gene, partial cds; mitochondrial	705648	unknown Metazoa
B	2	low	OTU_1694	26	gi|343211466|gb|JN291378.1|	1.43e-45	78.056	JN291378	Diptera sp. BOLD:AAU4982 voucher BIOUG<CAN>:10BBCDDIP-3287 cytochrome oxidase subunit 1 (COI) gene, partial cds; mitochondrial	2329861	unknown Metazoa
B	2	low	OTU_218	27	gi|1472909874|gb|MF958995.1|	5.27e-30	82.716	MF958995	Namalycastis indica voucher Polich 1/1 cytochrome oxidase subunit I (COI) gene, partial cds; mitochondrial	702031	unknown Metazoa
B	2	low	OTU_403	27	gi|283050910|gb|GU070918.1|	7.29e-163	100.000	GU070918	Invertebrate environmental sample clone E03 cytochrome oxidase subunit I (COI) gene, partial cds; mitochondrial	693772	unknown Metazoa
B	2	low	OTU_724	28	gi|1189130905|dbj|LC215493.1|	7.36e-163	99.687	LC215493	Anuraeopsis sp. WM-2017a mitochondrial COI gene for cytochrome c oxidase subunit I, partial cds, isolate: Anu_285	1957023	cellular organisms; Eukaryota; Opisthokonta; Metazoa; Eumetazoa; Bilateria; Protostomia; Spiralia; Gnathifera; Rotifera; Monogononta; Pseudotrocha; Ploima; Brachionidae; Anuraeopsis; unclassified Anuraeopsis	Anuraeopsis sp. WM-2017a
B	2	low	OTU_516	30	gi|1652855094|gb|MK038770.1|	6.77e-34	77.003	MK038770	Livoneca redmanii cytochrome oxidase subunit I (COI) gene, partial cds; mitochondrial	1798859	unknown Metazoa
B	2	low	OTU_932	30	gi|1393898847|gb|MG811652.1|	1.07e-71	83.959	MG811652	Zanclea sessilis cytochrome oxidase subunit I gene, partial cds; mitochondrial	264065	unknown Metazoa
B	2	low	OTU_489	32	gi|1551494966|gb|MH282641.1|	3.91e-61	81.544	MH282641	Aglaophenia tubulifera voucher DOP C7356 cytochrome oxidase subunit I (COI) gene, partial cds; mitochondrial	475196	unknown Metazoa
B	2	low	OTU_591	33	gi|283050881|gb|GU070901.1|	6.22e-94	86.984	GU070901	Invertebrate environmental sample clone A06 cytochrome oxidase subunit I (COI) gene, partial cds; mitochondrial	693772	unknown Metazoa
B	2	low	OTU_242	34	gi|283050939|gb|GU070934.1|	7.29e-163	100.000	GU070934	Invertebrate environmental sample clone G03 cytochrome oxidase subunit I (COI) gene, partial cds; mitochondrial	693772	unknown Metazoa
B	2	low	OTU_2503	34	gi|873814583|gb|KP209050.1|	6.58e-54	80.132	KP209050	Mecysmauchenioides quetrihue voucher CASENT9028432 cytochrome c oxidase subunit 1 (COI) gene, partial cds; mitochondrial	1661946	unknown Metazoa
B	2	low	OTU_1056	35	gi|537369074|gb|KF214719.1|	1.40e-60	81.757	KF214719	Apolemia rubriversa isolate D331_D4 cytochrome oxidase subunit I gene, partial cds; mitochondrial	1390100	unknown Metazoa
B	2	low	OTU_826	36	gi|114177217|gb|DQ889457.1|	2.96e-77	85.135	DQ889457	Placozoan sp. BZ49 mitochondrion, complete genome	401704	cellular organisms; Eukaryota; Opisthokonta; Metazoa; Eumetazoa; Placozoa; unclassified Placozoa
B	2	low	OTU_1404	36	gi|1551495128|gb|MH282722.1|	5.31e-25	75.573	MH282722	Lytocarpia nigra voucher MHNG INVE 69630 cytochrome oxidase subunit I (COI) gene, partial cds; mitochondrial	1673624	unknown Metazoa
B	2	low	OTU_926	37	gi|347466877|gb|HQ873047.1|	2.29e-83	85.350	HQ873047	Cyrtonia tuba cytochrome c oxidase subunit I (cox1) gene, partial cds; mitochondrial	1087466	cellular organisms; Eukaryota; Opisthokonta; Metazoa; Eumetazoa; Bilateria; Protostomia; Spiralia; Gnathifera; Rotifera; Monogononta; Pseudotrocha; Ploima; Epiphanidae; Cyrtonia
B	2	low	OTU_592	37	gi|270271764|gb|GQ120036.1|	6.63e-49	79.322	GQ120036	Praya reticulata isolate Prre01 cytochrome oxidase subunit I (COI) gene, partial cds; mitochondrial	645363	unknown Metazoa
B	2	low	OTU_2051	42	gi|51965720|emb|AJ830012.1|	3.89e-41	82.915	AJ830012	Cnemidocarpa verrucosa mitochondrial partial COI gene for cytochrome c oxidase subunit I	292790	unknown Metazoa
B	2	low	OTU_520	43	gi|403082251|gb|JX463650.1|	7.36e-163	99.687	JX463650	Brachionus calyciflorus cytochrome c oxidase subunit 1 (COX1) gene, partial cds; mitochondrial	104777	cellular organisms; Eukaryota; Opisthokonta; Metazoa; Eumetazoa; Bilateria; Protostomia; Spiralia; Gnathifera; Rotifera; Monogononta; Pseudotrocha; Ploima; Brachionidae; Brachionus	Brachionus calyciflorus
B	2	low	OTU_915	43	gi|954004650|gb|KM930724.1|	1.09e-61	82.686	KM930724	Cecidomyiidae sp. BOLD:ACG3068 voucher BIOUG04605-B12 cytochrome oxidase subunit 1 (COI) gene, partial cds; mitochondrial	1744242	unknown Metazoa
B	2	low	OTU_1272	45	gi|490342756|gb|KC617066.1|	3.61e-116	91.111	KC617066	Macrothrix sp. HE-364 cytochrome oxidase subunit 1 (COI) gene, partial cds; mitochondrial	1318556	cellular organisms; Eukaryota; Opisthokonta; Metazoa; Eumetazoa; Bilateria; Protostomia; Ecdysozoa; Panarthropoda; Arthropoda; Mandibulata; Pancrustacea; Crustacea; Branchiopoda; Phyllopoda; Diplostraca; Cladocera; Anomopoda; Macrotrichidae; Macrothrix; unclassified Macrothrix
B	2	low	OTU_705	48	gi|1015633718|gb|KU895118.1|	2.45e-28	78.440	KU895118	Ophiocamax drygalskii isolate CAS161526 cytochrome oxidase subunit I gene, partial cds; mitochondrial	1815298	unknown Metazoa
B	2	low	OTU_982	48	gi|1068023018|gb|KR746436.1|	3.11e-42	78.596	KR746436	Zygomyia sp. BOLD-2016 voucher BIOUG01522-A02 cytochrome oxidase subunit 1 (COI) gene, partial cds; mitochondrial	1891821	unknown Metazoa
B	2	low	OTU_655	57	gi|914039269|emb|LN714227.1|	6.72e-39	80.349	LN714227	Zanclea sango mitochondrial partial COI gene for cytochrome oxidase subunit 1, specimen voucher MA053	1518536	unknown Metazoa
B	2	low	OTU_326	58	gi|270271590|gb|GQ119948.1|	6.63e-49	80.282	GQ119948	Agalma okeni isolate Agok06 cytochrome oxidase subunit I (COI) gene, partial cds; mitochondrial	2721091	unknown Metazoa
B	2	low	OTU_877	58	gi|283050881|gb|GU070901.1|	3.39e-161	99.684	GU070901	Invertebrate environmental sample clone A06 cytochrome oxidase subunit I (COI) gene, partial cds; mitochondrial	693772	unknown Metazoa
B	2	low	OTU_565	59	gi|635716019|gb|KJ209029.1|	8.70e-38	77.660	KJ209029	Cecidomyiidae sp. BOLD:ACE8808 voucher BIOUG03925-E09 cytochrome oxidase subunit 1 (COI) gene, partial cds; mitochondrial	1492533	unknown Metazoa
B	2	low	OTU_539	61	gi|408367719|gb|JX156789.1|	1.16e-16	83.178	JX156789	Chilostoma planospira voucher 026_Camp.planosp._3135_112260 cytochrome oxidase subunit I (COI) gene, partial cds; mitochondrial	225491	unknown Metazoa
B	2	low	OTU_398	63	gi|1046553976|gb|KX235990.1|	2.45e-28	76.265	KX235990	Reticulidia fungia voucher RMNH:MOL:336640 cytochrome oxidase subunit I (COI) gene, partial cds; mitochondrial	190952	unknown Metazoa
B	2	low	OTU_9	63	gi|320172537|gb|HQ379412.1|	2.38e-48	79.070	HQ379412	Endectyon delaubenfelsi voucher BELUM<GBR>:Mc4527 cytochrome oxidase subunit I (COI) gene, partial cds; mitochondrial	942683	unknown Metazoa
B	2	low	OTU_874	65	gi|270271602|gb|GQ119954.1|	1.83e-54	80.392	GQ119954	Apolemia sp. BO-2009 isolate Apol01 cytochrome oxidase subunit I (COI) gene, partial cds; mitochondrial	645324	unknown Metazoa
B	2	low	OTU_1291	70	gi|283050879|gb|GU070900.1|	8.45e-53	80.986	GU070900	Invertebrate environmental sample clone A05 cytochrome oxidase subunit I (COI) gene, partial cds; mitochondrial	693772	unknown Metazoa
B	2	low	OTU_235	71	gi|1064244048|dbj|AB998664.1|	8.40e-63	81.191	AB998664	Coenobita violascens mitochondrial COI gene for cytochrome oxidase subunit I, partial cds, isolate: COc2	516888	unknown Metazoa
B	2	low	OTU_566	71	gi|320525715|gb|HQ849823.1|	1.86e-44	77.743	HQ849823	Drosophila borealis strain 15010-0961.00 mitochondrion, partial genome	40368	unknown Metazoa
B	2	low	OTU_583	73	gi|1178771439|gb|KX038375.1|	5.42e-10	91.071	KX038375	Zelandoperla denticulata voucher NZSTO054 cytochrome oxidase subunit 1 (COI) gene, partial cds; mitochondrial	670196	unknown Metazoa
B	2	low	OTU_512	75	gi|1430074622|gb|MG934916.1|	1.40e-60	82.456	MG934916	Tubularia indivisa voucher Hydrozoa 1666V cytochrome oxidase subunit 1 (COI) gene, partial cds; mitochondrial	37519	unknown Metazoa
B	2	low	OTU_412	76	gi|1150564685|gb|KY419888.1|	3.24e-12	96.078	KY419888	Charadrius placidus mitochondrion, complete genome	1630616	unknown Metazoa
B	2	low	OTU_686	80	gi|1394616251|gb|MH138839.1|	8.95e-18	78.261	MH138839	Microgastrinae sp. Extraction68 cytochrome oxidase subunit 1 (COI) gene, partial cds; mitochondrial	2212208	unknown Metazoa
B	2	low	OTU_424	85	gi|786321459|gb|KP136553.1|	2.37e-53	80.851	KP136553	Crustacea environmental sample clone Bsex-23 cytochrome oxidase subunit I (COI) gene, partial cds; mitochondrial	696709	unknown Metazoa
B	2	low	OTU_524	86	gi|1779948474|gb|MN627060.1|	1.59e-159	99.060	MN627060	Brachionus quadridentatus cluniorbicularis isolate C79IXT cytochrome c oxidase subunit I (COI) gene, partial cds; mitochondrial	1213238	cellular organisms; Eukaryota; Opisthokonta; Metazoa; Eumetazoa; Bilateria; Protostomia; Spiralia; Gnathifera; Rotifera; Monogononta; Pseudotrocha; Ploima; Brachionidae; Brachionus; Brachionus quadridentatus	Brachionus quadridentatus cluniorbicularis
B	2	low	OTU_206	88	gi|283050879|gb|GU070900.1|	3.74e-91	86.392	GU070900	Invertebrate environmental sample clone A05 cytochrome oxidase subunit I (COI) gene, partial cds; mitochondrial	693772	unknown Metazoa
B	2	low	OTU_597	88	gi|300492451|gb|GU722856.1|	2.35e-58	81.063	GU722856	Hydra circumcincta strain AK13c cytochrome oxidase subunit I (COI) gene, partial cds; mitochondrial	154958	unknown Metazoa
B	2	low	OTU_577	89	gi|1675202789|gb|MK154929.1|	3.99e-46	88.820	MK154929	Olios sp. 2GAB_PAK voucher UOS-MTSPD-0141 cytochrome oxidase subunit 1 (COI) gene, partial cds; mitochondrial	2584303	cellular organisms; Eukaryota; Opisthokonta; Metazoa; Eumetazoa; Bilateria; Protostomia; Ecdysozoa; Panarthropoda; Arthropoda; Chelicerata; Arachnida; Araneae; Araneomorphae; Entelegynae; RTA clade; Dionycha; Sparassidae; Olios; unclassified Olios
B	2	low	OTU_396	89	gi|1249141444|gb|KX866755.1|	5.20e-40	77.287	KX866755	Calyx nicaeensis voucher Po.25570 cytochrome c oxidase subunit 1 (COI) gene, partial cds; mitochondrial	2025859	unknown Metazoa
B	2	low	OTU_205	93	gi|297186022|gb|HM067941.1|	7.58e-143	95.925	HM067941	Brachionus calyciflorus isolate A27 cytochrome c oxidase subunit I (COI) gene, partial cds; mitochondrial	104777	cellular organisms; Eukaryota; Opisthokonta; Metazoa; Eumetazoa; Bilateria; Protostomia; Spiralia; Gnathifera; Rotifera; Monogononta; Pseudotrocha; Ploima; Brachionidae; Brachionus
B	2	low	OTU_1448	93	gi|1502997139|gb|MF918219.1|	1.14e-26	82.051	MF918219	Sarcoptiformes sp. BIOUG13562-F08 cytochrome oxidase subunit 1 (COI) gene, partial cds; mitochondrial	2247578	unknown Metazoa
B	2	low	OTU_238	96	gi|1242015225|gb|KX904853.1|	1.12e-41	81.250	KX904853	Versuriga anadyomene cytochrome c oxidase subunit I gene, partial cds	880245	unknown Metazoa
B	2	low	OTU_835	97	gi|1169325271|gb|KU919609.1|	8.79e-38	85.276	KU919609	Pselaphus heisei voucher ZFMK-TIS-2515361 cytochrome oxidase subunit 1 (COI) gene, partial cds; mitochondrial	1553858	cellular organisms; Eukaryota; Opisthokonta; Metazoa; Eumetazoa; Bilateria; Protostomia; Ecdysozoa; Panarthropoda; Arthropoda; Mandibulata; Pancrustacea; Hexapoda; Insecta; Dicondylia; Pterygota; Neoptera; Holometabola; Coleoptera; Polyphaga; Staphyliniformia; Staphylinoidea; Staphylinidae; Omaliinae group; Pselaphinae; Pselaphus
B	2	low	OTU_275	97	gi|283050887|gb|GU070904.1|	3.04e-57	80.952	GU070904	Invertebrate environmental sample clone B03 cytochrome oxidase subunit I (COI) gene, partial cds; mitochondrial	693772	unknown Metazoa
B	2	low	OTU_580	98	gi|283050879|gb|GU070900.1|	1.69e-109	89.873	GU070900	Invertebrate environmental sample clone A05 cytochrome oxidase subunit I (COI) gene, partial cds; mitochondrial	693772	unknown Metazoa
B	2	low	OTU_241	103	gi|1058277963|gb|KU318340.1|	6.72e-39	78.846	KU318340	Gyraulus convexiusculus isolate AGC1 cytochrome oxidase subunit I (COI) gene, partial cds; mitochondrial	191788	unknown Metazoa
B	2	low	OTU_358	106	gi|480317600|gb|KC615790.1|	1.45e-40	78.397	KC615790	Omoedus papuanus voucher JXZhang:JXZ286 cytochrome oxidase subunit I (COI) gene, partial cds; mitochondrial	1317480	unknown Metazoa
B	2	low	OTU_339	107	gi|943510828|gb|KM940954.1|	1.83e-54	80.986	KM940954	Chamaemyiidae sp. BOLD:ACC1472 voucher BIOUG04395-E01 cytochrome oxidase subunit 1 (COI) gene, partial cds; mitochondrial	1743842	unknown Metazoa
B	2	low	OTU_341	111	gi|283050881|gb|GU070901.1|	3.69e-101	88.291	GU070901	Invertebrate environmental sample clone A06 cytochrome oxidase subunit I (COI) gene, partial cds; mitochondrial	693772	unknown Metazoa
B	2	low	OTU_678	113	gi|909755054|gb|KM613359.1|	2.45e-28	75.524	KM613359	Bourletiella sp. BOLD:ACC3010 voucher BIOUG04093-A10 cytochrome oxidase subunit 1 (COI) gene, partial cds; mitochondrial	1690827	unknown Metazoa
B	2	low	OTU_598	115	gi|1183149325|gb|KY818423.1|	2.45e-28	74.684	KY818423	Canariella giustii voucher 3654 cytochrome oxidase subunit 1 (cox1) gene, partial cds; mitochondrial	1980714	unknown Metazoa
B	2	low	OTU_125	120	gi|1455623215|gb|MG924917.1|	7.29e-163	100.000	MG924917	Corbicula fluminea cytochrome oxidase subunit I (COI) gene, partial cds; mitochondrial	45949	cellular organisms; Eukaryota; Opisthokonta; Metazoa; Eumetazoa; Bilateria; Protostomia; Spiralia; Lophotrochozoa; Mollusca; Bivalvia; Heterodonta; Euheterodonta; Veneroida; Corbiculoidea; Corbiculidae; Corbicula	Corbicula fluminea
B	2	low	OTU_290	121	gi|270271580|gb|GQ119943.1|	1.46e-35	76.976	GQ119943	Agalma elegans isolate Agel03 cytochrome oxidase subunit I (COI) gene, partial cds; mitochondrial	316166	unknown Metazoa
B	2	low	OTU_348	126	gi|322400347|gb|HQ947853.1|	3.11e-42	90.071	HQ947853	Psenulus concolor voucher BC ZSM HYM 05215 cytochrome oxidase subunit 1 (COI) gene, partial cds; mitochondrial	1124887	cellular organisms; Eukaryota; Opisthokonta; Metazoa; Eumetazoa; Bilateria; Protostomia; Ecdysozoa; Panarthropoda; Arthropoda; Mandibulata; Pancrustacea; Hexapoda; Insecta; Dicondylia; Pterygota; Neoptera; Holometabola; Hymenoptera; Apocrita; Aculeata; Apoidea; Spheciformes; Crabronidae; Pemphredoninae; Psenini; Psenulus
B	2	low	OTU_137	128	gi|1551495110|gb|MH282713.1|	5.23e-35	76.868	MH282713	Lytocarpia miriophyllum voucher DOP C6835 cytochrome oxidase subunit I (COI) gene, partial cds; mitochondrial	1073936	unknown Metazoa
B	2	low	OTU_208	130	gi|1189131135|dbj|LC215608.1|	3.45e-156	98.433	LC215608	Trichocerca sp. WM-2017e mitochondrial COI gene for cytochrome c oxidase subunit I, partial cds, isolate: Tricho_146	1957058	cellular organisms; Eukaryota; Opisthokonta; Metazoa; Eumetazoa; Bilateria; Protostomia; Spiralia; Gnathifera; Rotifera; Monogononta; Pseudotrocha; Ploima; Trichocercidae; Trichocerca; unclassified Trichocerca	Trichocerca sp. WM-2017e
B	2	low	OTU_330	135	gi|283050908|gb|GU070917.1|	7.77e-118	91.456	GU070917	Invertebrate environmental sample clone E02 cytochrome oxidase subunit I (COI) gene, partial cds; mitochondrial	693772	unknown Metazoa
B	2	low	OTU_162	140	gi|401880041|gb|JX216588.1|	4.06e-41	77.090	JX216588	Brachionus variabilis voucher ECOCHZ-AG0810 cytochrome oxidase subunit 1 (COI) gene, partial cds; mitochondrial	1213201	unknown Metazoa
B	2	low	OTU_202	144	gi|597450449|gb|KF982195.1|	1.13e-36	84.848	KF982195	Plumularia warreni isolate DNA901 cytochrome oxidase subunit I (COI) gene, partial cds; mitochondrial	1476440	unknown Metazoa
B	2	low	OTU_160	145	gi|374875713|gb|JQ575959.1|	3.11e-42	78.648	JQ575959	Tachinidae gen. tachJanzen01 sp. Janzen01 cytochrome oxidase subunit 1 (COI) gene, partial cds; mitochondrial	1104067	unknown Metazoa
B	2	low	OTU_334	151	gi|694191684|gb|KM051945.1|	2.76e-132	100.000	KM051945	Brachionus angularis voucher K290ANG cytochrome c oxidase subunit 1 (COI) gene, partial cds; mitochondrial	396692	cellular organisms; Eukaryota; Opisthokonta; Metazoa; Eumetazoa; Bilateria; Protostomia; Spiralia; Gnathifera; Rotifera; Monogononta; Pseudotrocha; Ploima; Brachionidae; Brachionus	Brachionus angularis
B	2	low	OTU_173	151	gi|1196582043|gb|KY839664.1|	6.72e-39	78.014	KY839664	Psychodidae sp. BIOUG04908-C06 cytochrome oxidase subunit 1 (COI) gene, partial cds; mitochondrial	1998941	unknown Metazoa
B	2	low	OTU_143	156	gi|1551494896|gb|MH282606.1|	6.58e-54	81.295	MH282606	Aglaophenia lophocarpa voucher DOP C4317 cytochrome oxidase subunit I (COI) gene, partial cds; mitochondrial	475195	unknown Metazoa
B	2	low	OTU_249	157	gi|1189130905|dbj|LC215493.1|	2.72e-142	95.912	LC215493	Anuraeopsis sp. WM-2017a mitochondrial COI gene for cytochrome c oxidase subunit I, partial cds, isolate: Anu_285	1957023	cellular organisms; Eukaryota; Opisthokonta; Metazoa; Eumetazoa; Bilateria; Protostomia; Spiralia; Gnathifera; Rotifera; Monogononta; Pseudotrocha; Ploima; Brachionidae; Anuraeopsis; unclassified Anuraeopsis
B	2	low	OTU_400	167	gi|1551494970|gb|MH282643.1|	1.80e-64	82.432	MH282643	Aglaophenia tubulifera voucher DOP C8199 cytochrome oxidase subunit I (COI) gene, partial cds; mitochondrial	475196	unknown Metazoa
B	2	low	OTU_413	174	gi|321172165|gb|HQ848602.1|	2.98e-72	84.014	HQ848602	Protopelagonemertes beebei bio-material DNA106132 cytochrome c oxidase subunit I gene, partial cds; mitochondrial	885041	unknown Metazoa
B	2	low	OTU_316	183	gi|270271664|gb|GQ119985.1|	1.87e-39	78.322	GQ119985	Forskalia tholoides isolate Foth01 cytochrome oxidase subunit I (COI) gene, partial cds; mitochondrial	316179	unknown Metazoa
B	2	low	OTU_472	211	gi|1189130979|dbj|LC215530.1|	3.43e-161	99.373	LC215530	Keratella sp. WM-2017a mitochondrial COI gene for cytochrome c oxidase subunit I, partial cds, isolate: Kcoc_161	1957037	cellular organisms; Eukaryota; Opisthokonta; Metazoa; Eumetazoa; Bilateria; Protostomia; Spiralia; Gnathifera; Rotifera; Monogononta; Pseudotrocha; Ploima; Brachionidae; Keratella; unclassified Keratella	Keratella sp. WM-2017a
B	2	low	OTU_219	227	gi|295060661|gb|HM065054.1|	1.47e-15	73.606	HM065054	Smicridea albosignata voucher UMSP000079491 cytochrome oxidase subunit 1 (COI) gene, partial cds; mitochondrial	757104	unknown Metazoa
B	2	low	OTU_126	248	gi|529949939|gb|KC287426.1|	0.009	100.000	KC287426	Acartia tsuensis voucher AtsU2.5 cytochrome c oxidase subunit I (COI) gene, partial cds; mitochondrial	1267137	unknown Metazoa
B	2	low	OTU_266	262	gi|985560060|gb|KT981915.1|	3.15e-32	79.018	KT981915	Balella mirabilis isolate 770 cytochrome oxidase subunit I (COI) gene, partial cds; mitochondrial	1608540	unknown Metazoa
B	2	low	OTU_216	265	gi|1189130905|dbj|LC215493.1|	5.82e-149	97.170	LC215493	Anuraeopsis sp. WM-2017a mitochondrial COI gene for cytochrome c oxidase subunit I, partial cds, isolate: Anu_285	1957023	cellular organisms; Eukaryota; Opisthokonta; Metazoa; Eumetazoa; Bilateria; Protostomia; Spiralia; Gnathifera; Rotifera; Monogononta; Pseudotrocha; Ploima; Brachionidae; Anuraeopsis; unclassified Anuraeopsis	Anuraeopsis sp. WM-2017a
B	2	low	OTU_141	292	gi|347467014|gb|JF714414.1|	1.45e-45	78.457	JF714414	Epiphanes senta strain Germany1 cytochrome c oxidase subunit I (cox1) gene, partial cds; mitochondrial	338913	unknown Metazoa
B	2	low	OTU_155	313	gi|270271580|gb|GQ119943.1|	1.43e-45	79.181	GQ119943	Agalma elegans isolate Agel03 cytochrome oxidase subunit I (COI) gene, partial cds; mitochondrial	316166	unknown Metazoa
B	2	low	OTU_88	324	gi|1189130965|dbj|LC215523.1|	1.10e-61	80.757	LC215523	Brachionus sp. WM-2017m mitochondrial COI gene for cytochrome c oxidase subunit I, partial cds, isolate: Brachio_308	1957036	unknown Metazoa
B	2	low	OTU_164	326	gi|998246911|gb|KP974033.1|	1.88e-34	77.652	KP974033	Paraiberobathynella cf. fagei ABI-2012 voucher MNCN:ADN:29674 cytochrome oxidase subunit I (coi) gene, partial cds; mitochondrial	1280595	unknown Metazoa
B	2	low	OTU_42	329	gi|514884322|gb|KC618854.1|	9.53e-162	99.373	KC618854	Keratella cochlearis isolate 55KC4Voels cytochrome oxidase subunit I (COI) gene, partial cds; mitochondrial	204738	cellular organisms; Eukaryota; Opisthokonta; Metazoa; Eumetazoa; Bilateria; Protostomia; Spiralia; Gnathifera; Rotifera; Monogononta; Pseudotrocha; Ploima; Brachionidae; Keratella	Keratella cochlearis
B	2	low	OTU_197	352	gi|1430636940|gb|MF870543.1|	2.32e-68	83.333	MF870543	Coelosia sp. BIOUG22749-F03 cytochrome oxidase subunit 1 (COI) gene, partial cds; mitochondrial	2269871	unknown Metazoa
B	2	low	OTU_95	360	gi|490342756|gb|KC617066.1|	1.66e-124	92.698	KC617066	Macrothrix sp. HE-364 cytochrome oxidase subunit 1 (COI) gene, partial cds; mitochondrial	1318556	cellular organisms; Eukaryota; Opisthokonta; Metazoa; Eumetazoa; Bilateria; Protostomia; Ecdysozoa; Panarthropoda; Arthropoda; Mandibulata; Pancrustacea; Crustacea; Branchiopoda; Phyllopoda; Diplostraca; Cladocera; Anomopoda; Macrotrichidae; Macrothrix; unclassified Macrothrix
B	2	low	OTU_114	395	gi|283050937|gb|GU070933.1|	7.29e-163	100.000	GU070933	Invertebrate environmental sample clone B05 cytochrome oxidase subunit I (COI) gene, partial cds; mitochondrial	693772	unknown Metazoa
B	2	low	OTU_119	398	gi|1199301653|gb|KY749341.1|	2.21e-108	92.527	KY749341	Proales sp. EM-2017 isolate TIN34AR cytochrome oxidase subunit I (COI) gene, partial cds; mitochondrial	2005567	cellular organisms; Eukaryota; Opisthokonta; Metazoa; Eumetazoa; Bilateria; Protostomia; Spiralia; Gnathifera; Rotifera; Monogononta; Pseudotrocha; Ploima; Proalidae; Proales; unclassified Proales
B	2	low	OTU_144	424	gi|490342756|gb|KC617066.1|	2.14e-123	92.405	KC617066	Macrothrix sp. HE-364 cytochrome oxidase subunit 1 (COI) gene, partial cds; mitochondrial	1318556	cellular organisms; Eukaryota; Opisthokonta; Metazoa; Eumetazoa; Bilateria; Protostomia; Ecdysozoa; Panarthropoda; Arthropoda; Mandibulata; Pancrustacea; Crustacea; Branchiopoda; Phyllopoda; Diplostraca; Cladocera; Anomopoda; Macrotrichidae; Macrothrix; unclassified Macrothrix
B	2	low	OTU_100	538	gi|1189131137|dbj|LC215609.1|	4.79e-105	89.389	LC215609	Trichocerca sp. WM-2017e mitochondrial COI gene for cytochrome c oxidase subunit I, partial cds, isolate: Tricho_148	1957058	cellular organisms; Eukaryota; Opisthokonta; Metazoa; Eumetazoa; Bilateria; Protostomia; Spiralia; Gnathifera; Rotifera; Monogononta; Pseudotrocha; Ploima; Trichocercidae; Trichocerca; unclassified Trichocerca
B	2	low	OTU_82	590	gi|1625814613|gb|MK833920.1|	3.02e-62	82.857	MK833920	Demospongiae sp. DGM-2019 voucher USNM:IZ:1526900 cytochrome oxidase subunit 1 (COI) gene, partial cds; mitochondrial	2572793	unknown Metazoa
B	2	low	OTU_66	664	gi|490342756|gb|KC617066.1|	9.56e-152	97.785	KC617066	Macrothrix sp. HE-364 cytochrome oxidase subunit 1 (COI) gene, partial cds; mitochondrial	1318556	cellular organisms; Eukaryota; Opisthokonta; Metazoa; Eumetazoa; Bilateria; Protostomia; Ecdysozoa; Panarthropoda; Arthropoda; Mandibulata; Pancrustacea; Crustacea; Branchiopoda; Phyllopoda; Diplostraca; Cladocera; Anomopoda; Macrotrichidae; Macrothrix; unclassified Macrothrix	Macrothrix sp. HE-364
B	2	low	OTU_60	698	gi|1611818461|gb|MH254780.1|	6.61e-04	100.000	MH254780	Plectostoma concinnum voucher KPH01593.13 cytochrome oxidase subunit 1 (COI) gene, partial cds; mitochondrial	2562846	unknown Metazoa
B	2	low	OTU_32	787	gi|514884314|gb|KC618850.1|	7.42e-158	98.746	KC618850	Keratella cochlearis isolate 55KC10Voels cytochrome oxidase subunit I (COI) gene, partial cds; mitochondrial	204738	cellular organisms; Eukaryota; Opisthokonta; Metazoa; Eumetazoa; Bilateria; Protostomia; Spiralia; Gnathifera; Rotifera; Monogononta; Pseudotrocha; Ploima; Brachionidae; Keratella	Keratella cochlearis
B	2	low	OTU_138	1178	gi|83285130|gb|DQ297773.1|	8.37e-73	83.333	DQ297773	Euchlanis dilatata cytochrome c oxidase subunit I gene, partial cds; mitochondrial	231620	unknown Metazoa
B	2	low	OTU_76	1639	gi|514884228|gb|KC618807.1|	1.59e-159	99.060	KC618807	Keratella cochlearis isolate 3KC1Terlag cytochrome oxidase subunit I (COI) gene, partial cds; mitochondrial	204738	cellular organisms; Eukaryota; Opisthokonta; Metazoa; Eumetazoa; Bilateria; Protostomia; Spiralia; Gnathifera; Rotifera; Monogononta; Pseudotrocha; Ploima; Brachionidae; Keratella	Keratella cochlearis
B	2	low	OTU_15	2146	gi|1189131067|dbj|LC215574.1|	7.47e-153	97.806	LC215574	Polyarthra sp. WM-2017e mitochondrial COI gene for cytochrome c oxidase subunit I, partial cds, isolate: Polyar_242	1957046	cellular organisms; Eukaryota; Opisthokonta; Metazoa; Eumetazoa; Bilateria; Protostomia; Spiralia; Gnathifera; Rotifera; Monogononta; Pseudotrocha; Ploima; Synchaetidae; Polyarthra; unclassified Polyarthra	Polyarthra sp. WM-2017e
B	2	low	OTU_2	23259	gi|1189131141|dbj|LC215611.1|	7.52e-148	96.865	LC215611	Trichocerca sp. WM-2017e mitochondrial COI gene for cytochrome c oxidase subunit I, partial cds, isolate: Tricho_316	1957058	cellular organisms; Eukaryota; Opisthokonta; Metazoa; Eumetazoa; Bilateria; Protostomia; Spiralia; Gnathifera; Rotifera; Monogononta; Pseudotrocha; Ploima; Trichocercidae; Trichocerca; unclassified Trichocerca
B	3	low	OTU_4830	3	gi|270271600|gb|GQ119953.1|	1.38e-75	85.263	GQ119953	Amphicaryon peltifera isolate Ampo01 cytochrome oxidase subunit I (COI) gene, partial cds; mitochondrial	645369	cellular organisms; Eukaryota; Opisthokonta; Metazoa; Eumetazoa; Cnidaria; Hydrozoa; Hydroidolina; Siphonophorae; Calycophorae; Prayidae; Amphicaryoninae; Amphicaryon
B	3	low	OTU_617	3	gi|270271602|gb|GQ119954.1|	2.94e-82	85.859	GQ119954	Apolemia sp. BO-2009 isolate Apol01 cytochrome oxidase subunit I (COI) gene, partial cds; mitochondrial	645324	cellular organisms; Eukaryota; Opisthokonta; Metazoa; Eumetazoa; Cnidaria; Hydrozoa; Hydroidolina; Siphonophorae; Physonectae; Apolemiidae; Apolemia; unclassified Apolemia
B	3	low	OTU_1792	3	gi|283050881|gb|GU070901.1|	2.27e-83	85.809	GU070901	Invertebrate environmental sample clone A06 cytochrome oxidase subunit I (COI) gene, partial cds; mitochondrial	693772	unknown Metazoa
B	3	low	OTU_1912	3	gi|283050881|gb|GU070901.1|	6.22e-94	87.582	GU070901	Invertebrate environmental sample clone A06 cytochrome oxidase subunit I (COI) gene, partial cds; mitochondrial	693772	unknown Metazoa
B	3	low	OTU_2212	3	gi|1430074454|gb|MG934860.1|	3.99e-46	78.477	MG934860	Lafoea dumosa voucher Hydrozoa 1575V cytochrome oxidase subunit 1 (COI) gene, partial cds; mitochondrial	308662	unknown Metazoa
B	3	low	OTU_2475	3	gi|1644883242|gb|MH881315.1|	2.38e-48	79.514	MH881315	Ceriagrion coromandelianum isolate 1COL1 cytochrome c oxidase I (COI) gene, partial cds; mitochondrial	638461	unknown Metazoa
B	3	low	OTU_3020	3	gi|1467229697|gb|MG987286.1|	2.98e-72	82.965	MG987286	Sigaloeista rubra isolate Y514 cytochrome c oxidase subunit 1 (COI) gene, partial cds; mitochondrial	2283404	unknown Metazoa
B	3	low	OTU_3304	3	gi|909764461|gb|KM618061.1|	6.58e-54	81.139	KM618061	Bourletiellidae sp. BOLD:ACE1899 voucher BIOUG05290-H10 cytochrome oxidase subunit 1 (COI) gene, partial cds; mitochondrial	1690848	unknown Metazoa
B	3	low	OTU_3422	3	gi|1595175094|gb|MF848129.1|	1.92e-19	73.913	MF848129	Sciaridae sp. BIOUG26465-H04 cytochrome oxidase subunit 1 (COI) gene, partial cds; mitochondrial	2543416	unknown Metazoa
B	3	low	OTU_982	3	gi|1068023018|gb|KR746436.1|	3.11e-42	78.596	KR746436	Zygomyia sp. BOLD-2016 voucher BIOUG01522-A02 cytochrome oxidase subunit 1 (COI) gene, partial cds; mitochondrial	1891821	unknown Metazoa
B	3	low	OTU_1623	4	gi|283050881|gb|GU070901.1|	3.74e-91	87.625	GU070901	Invertebrate environmental sample clone A06 cytochrome oxidase subunit I (COI) gene, partial cds; mitochondrial	693772	unknown Metazoa
B	3	low	OTU_1918	4	gi|1402364808|gb|MH338995.1|	5.12e-50	80.070	MH338995	Gastropoda sp. KSA_1919 cytochrome c oxidase subunit I (COI) gene, partial cds; mitochondrial	2229964	unknown Metazoa
B	3	low	OTU_2032	4	gi|541874667|gb|KC973834.1|	8.64e-43	77.143	KC973834	Dolerus picipes voucher BC ZSM HYM 12528 cytochrome oxidase subunit 1 (COI) gene, partial cds; mitochondrial	1384847	unknown Metazoa
B	3	low	OTU_2178	4	gi|553061176|gb|KF309770.1|	3.00e-67	83.448	KF309770	Nanos peyrierasi isolate Nan.pey.20.1 cytochrome c oxidase subunit 1 (COI) gene, partial cds; mitochondrial	490868	unknown Metazoa
B	3	low	OTU_4739	4	gi|482667840|gb|KC774078.1|	1.91e-24	74.825	KC774078	Diacria trispinosa isolate 264 cytochrome oxidase subunit 1 (COI) gene, partial cds; mitochondrial	649057	unknown Metazoa
B	3	low	OTU_1387	5	gi|296799071|gb|GU689735.1|	1.41e-55	81.053	GU689735	Ischyroceridae sp. ANZRS685-08 voucher 31841_3.2 cytochrome oxidase subunit 1 (COI) gene, partial cds; mitochondrial	2581533	unknown Metazoa
B	3	low	OTU_2079	5	gi|270271580|gb|GQ119943.1|	4.02e-41	77.705	GQ119943	Agalma elegans isolate Agel03 cytochrome oxidase subunit I (COI) gene, partial cds; mitochondrial	316166	unknown Metazoa
B	3	low	OTU_3939	5	gi|831181990|gb|KP716708.1|	8.95e-18	78.049	KP716708	Beaufortia szechuanensis mitochondrion, complete genome	297510	unknown Metazoa
B	3	low	OTU_5025	5	gi|1503039677|gb|MG513925.1|	3.20e-22	81.690	MG513925	Colladonus sp. 10BBCHEM-1006 cytochrome oxidase subunit 1 (COI) gene, partial cds; mitochondrial	2464514	unknown Metazoa
B	3	low	OTU_516	5	gi|1652855094|gb|MK038770.1|	6.77e-34	77.003	MK038770	Livoneca redmanii cytochrome oxidase subunit I (COI) gene, partial cds; mitochondrial	1798859	unknown Metazoa
B	3	low	OTU_1601	6	gi|146328139|emb|AM498648.1|	3.00e-67	84.116	AM498648	Scopalina ruetzleri mitochondrial partial COI gene for cytochrome oxidase subunit I, haplotype 2	85795	unknown Metazoa
B	3	low	OTU_3029	6	gi|943406693|gb|KM856887.1|	3.04e-57	81.379	KM856887	Cerodontha sp. BOLD:ACC7446 voucher BIOUG04651-C07 cytochrome oxidase subunit 1 (COI) gene, partial cds; mitochondrial	1727111	unknown Metazoa
B	3	low	OTU_4596	6	gi|283050881|gb|GU070901.1|	2.96e-77	84.667	GU070901	Invertebrate environmental sample clone A06 cytochrome oxidase subunit I (COI) gene, partial cds; mitochondrial	693772	unknown Metazoa
B	3	low	OTU_4829	6	gi|998631248|gb|KU197689.1|	6.54e-59	81.208	KU197689	Cephalothrix sp. 1 TCH-2015 isolate 215 cytochrome c oxidase subunit I (COI) gene, partial cds; mitochondrial	1763790	unknown Metazoa
B	3	low	OTU_5015	6	gi|1053108741|gb|KR657735.1|	1.11e-46	79.054	KR657735	Mycetophilidae sp. BOLD-2016 voucher BIOUG00938-H09 cytochrome oxidase subunit 1 (COI) gene, partial cds; mitochondrial	1881780	unknown Metazoa
B	3	low	OTU_1462	7	gi|1201813836|gb|MF043583.1|	1.13e-31	76.534	MF043583	Knemidokoptes jamaicensis voucher USGS:NWHC 26939_001 PX 688 cytochrome oxidase subunit I (COI) gene, partial cds; mitochondrial	1229482	unknown Metazoa
B	3	low	OTU_1619	7	gi|283050881|gb|GU070901.1|	3.77e-86	85.489	GU070901	Invertebrate environmental sample clone A06 cytochrome oxidase subunit I (COI) gene, partial cds; mitochondrial	693772	unknown Metazoa
B	3	low	OTU_4107	7	gi|1491736022|gb|MH929159.1|	1.49e-20	79.141	MH929159	Kurochkinegramma hypogrammicum hypogrammicum voucher USNM:656271 cytochrome oxidase subunit 1 (COI) gene, partial cds; mitochondrial	2478765	unknown Metazoa
B	3	low	OTU_4155	7	gi|18476306|gb|AY050087.1|	0.002	100.000	AY050087	Aegla laevis talcahuano KAC-A49 cytochrome oxidase subunit I (COI) gene, partial cds; mitochondrial gene for mitochondrial product	172751	unknown Metazoa
B	3	low	OTU_4431	7	gi|1551495000|gb|MH282658.1|	0.009	100.000	MH282658	Antennella confusa voucher DOP C2252 cytochrome oxidase subunit I (COI) gene, partial cds; mitochondrial	2499531	unknown Metazoa
B	3	low	OTU_4834	7	gi|1402352778|gb|MG988815.1|	4.13e-21	83.471	MG988815	Pseudophacopteron sp. LAM5815 cytochrome oxidase subunit 1 (COI) gene, partial cds; mitochondrial	2218409	unknown Metazoa
B	3	low	OTU_635	7	gi|306426350|emb|FN546814.1|	1.83e-54	80.623	FN546814	Bulinus globosus mitochondrial partial COI gene for cytochrome oxidase subunit I, isolate Ipogun 1	157967	unknown Metazoa
B	3	low	OTU_4282	8	gi|343217894|gb|JN309589.1|	1.45e-40	87.261	JN309589	Agyneta maritima voucher BIOUG<CAN>:BIOUG00626-H09 cytochrome oxidase subunit 1 (COI) gene, partial cds; mitochondrial	1659347	cellular organisms; Eukaryota; Opisthokonta; Metazoa; Eumetazoa; Bilateria; Protostomia; Ecdysozoa; Panarthropoda; Arthropoda; Chelicerata; Arachnida; Araneae; Araneomorphae; Entelegynae; Orbiculariae; Araneoidea; Linyphiidae; Micronetinae; Agyneta
B	3	low	OTU_2405	8	gi|606237038|gb|KJ202798.1|	5.38e-15	74.537	KJ202798	Altica tombacina voucher CHU06-COL-309 cytochrome oxidase subunit 1 (COI) gene, partial cds; mitochondrial	1483805	unknown Metazoa
B	3	low	OTU_3640	8	gi|115490227|gb|DQ631986.1|	1.24e-17	77.487	DQ631986	Turbopsebius sp. SLW-2002 cytochrome oxidase subunit I (COI) gene, partial cds; mitochondrial	210277	unknown Metazoa
B	3	low	OTU_4255	8	gi|1551494962|gb|MH282639.1|	1.40e-60	81.481	MH282639	Aglaophenia tubulifera voucher DOP C7914 cytochrome oxidase subunit I (COI) gene, partial cds; mitochondrial	475196	unknown Metazoa
B	3	low	OTU_4627	8	gi|674099517|gb|KJ923687.1|	1.50e-15	78.289	KJ923687	Neotroglocarcinus dawydoffi voucher RMNH.Crus.D.54182 cytochrome oxidase subunit 1 (cox1) gene, partial cds; mitochondrial	1505203	unknown Metazoa
B	3	low	OTU_274	9	gi|1074955545|gb|KT116849.1|	1.07e-71	84.068	KT116849	Sciaridae sp. BOLD-2016 voucher BIOUG01437-C02 cytochrome oxidase subunit 1 (COI) gene, partial cds; mitochondrial	1881792	unknown Metazoa
B	3	low	OTU_3048	9	gi|283050908|gb|GU070917.1|	7.88e-108	89.557	GU070917	Invertebrate environmental sample clone E02 cytochrome oxidase subunit I (COI) gene, partial cds; mitochondrial	693772	unknown Metazoa
B	3	low	OTU_3782	9	gi|1625814643|gb|MK833935.1|	6.58e-54	80.272	MK833935	Neopetrosia exigua voucher USNM:IZ:1526889 cytochrome oxidase subunit 1 (COI) gene, partial cds; mitochondrial	595373	unknown Metazoa
B	3	low	OTU_4649	9	gi|926573746|gb|KP663938.1|	6.92e-19	78.395	KP663938	Glabraster antarctica isolate S3287_SouthGeorgia cytochrome oxidase subunit I (COI) gene, partial cds; mitochondrial	1712426	unknown Metazoa
B	3	low	OTU_597	9	gi|300492451|gb|GU722856.1|	2.35e-58	81.063	GU722856	Hydra circumcincta strain AK13c cytochrome oxidase subunit I (COI) gene, partial cds; mitochondrial	154958	unknown Metazoa
B	3	low	OTU_713	9	gi|283050881|gb|GU070901.1|	8.22e-78	84.950	GU070901	Invertebrate environmental sample clone A06 cytochrome oxidase subunit I (COI) gene, partial cds; mitochondrial	693772	unknown Metazoa
B	3	low	OTU_1246	10	gi|1069323538|gb|KX665223.1|	1.43e-45	77.987	KX665223	Obelia dichotoma voucher MZUSP:2819 cytochrome oxidase subunit I (COI) gene, partial cds; mitochondrial	37520	unknown Metazoa
B	3	low	OTU_155	10	gi|270271580|gb|GQ119943.1|	1.43e-45	79.181	GQ119943	Agalma elegans isolate Agel03 cytochrome oxidase subunit I (COI) gene, partial cds; mitochondrial	316166	unknown Metazoa
B	3	low	OTU_3129	10	gi|1009103259|gb|KU923080.1|	2.44e-33	75.710	KU923080	Bradysia longicubitalis isolate Br.lon.02 cytochrome c oxidase subunit 1 (COI) gene, partial cds; mitochondrial	1817606	unknown Metazoa
B	3	low	OTU_3893	10	gi|410833398|gb|JQ353725.1|	5.12e-50	79.730	JQ353725	Aequorea sp. MW-2012 cytochrome c oxidase subunit 1 (cox1) gene, partial cds; mitochondrial	1249112	unknown Metazoa
B	3	low	OTU_1104	11	gi|528281150|gb|KF443085.1|	1.88e-34	84.146	KF443085	Euglossa townsendi voucher BFa01 cytochrome c oxidase subunit 1 (co1) gene, partial cds; mitochondrial	599995	unknown Metazoa
B	3	low	OTU_2244	11	gi|592745045|gb|KF930572.1|	1.77e-64	83.158	KF930572	Platycheirus atlasi voucher CNC DIPTERA 105841 cytochrome oxidase subunit 1 (COI) gene, partial cds; mitochondrial	1461793	unknown Metazoa
B	3	low	OTU_747	11	gi|576941929|gb|KC754673.1|	3.04e-57	81.507	KC754673	Ooperipatus porcatus voucher DNA103934 cytochrome oxidase subunit 1 (COI) gene, partial cds; mitochondrial	574529	unknown Metazoa
B	3	low	OTU_577	12	gi|1675202789|gb|MK154929.1|	3.99e-46	88.820	MK154929	Olios sp. 2GAB_PAK voucher UOS-MTSPD-0141 cytochrome oxidase subunit 1 (COI) gene, partial cds; mitochondrial	2584303	cellular organisms; Eukaryota; Opisthokonta; Metazoa; Eumetazoa; Bilateria; Protostomia; Ecdysozoa; Panarthropoda; Arthropoda; Chelicerata; Arachnida; Araneae; Araneomorphae; Entelegynae; RTA clade; Dionycha; Sparassidae; Olios; unclassified Olios
B	3	low	OTU_570	12	gi|923620049|gb|KM224509.1|	1.77e-79	85.862	KM224509	Callicera aurata voucher MZH:Y1805 cytochrome c oxidase subunit I (COI) gene, partial cds; mitochondrial	1637455	cellular organisms; Eukaryota; Opisthokonta; Metazoa; Eumetazoa; Bilateria; Protostomia; Ecdysozoa; Panarthropoda; Arthropoda; Mandibulata; Pancrustacea; Hexapoda; Insecta; Dicondylia; Pterygota; Neoptera; Holometabola; Diptera; Brachycera; Muscomorpha; Eremoneura; Cyclorrhapha; Aschiza; Syrphoidea; Syrphidae; Eristalinae; Callicerini; Callicera
B	3	low	OTU_524	12	gi|1779948474|gb|MN627060.1|	1.59e-159	99.060	MN627060	Brachionus quadridentatus cluniorbicularis isolate C79IXT cytochrome c oxidase subunit I (COI) gene, partial cds; mitochondrial	1213238	cellular organisms; Eukaryota; Opisthokonta; Metazoa; Eumetazoa; Bilateria; Protostomia; Spiralia; Gnathifera; Rotifera; Monogononta; Pseudotrocha; Ploima; Brachionidae; Brachionus; Brachionus quadridentatus	Brachionus quadridentatus cluniorbicularis
B	3	low	OTU_1051	12	gi|1774438269|gb|MK073269.1|	1.39e-65	82.770	MK073269	Psilota sp. CNC 384624 voucher CNC384624 cytochrome oxidase subunit 1 (COI) gene, partial cds; mitochondrial	2714818	unknown Metazoa
B	3	low	OTU_1383	12	gi|121592020|gb|EF012181.1|	5.27e-30	76.628	EF012181	Gundlachia cf. radiata 'Laguna Chocuaco, Costa Rica' cytochrome c oxidase subunit 1 (CO1) gene, partial cds; mitochondrial	419066	unknown Metazoa
B	3	low	OTU_3128	12	gi|982817014|gb|KR780072.1|	6.68e-44	78.105	KR780072	Sapporia repetita cytochrome oxidase subunit 1 gene, partial cds; mitochondrial	1783578	unknown Metazoa
B	3	low	OTU_539	12	gi|408367719|gb|JX156789.1|	1.16e-16	83.178	JX156789	Chilostoma planospira voucher 026_Camp.planosp._3135_112260 cytochrome oxidase subunit I (COI) gene, partial cds; mitochondrial	225491	unknown Metazoa
B	3	low	OTU_1314	13	gi|313180895|gb|HM909451.1|	5.23e-35	76.950	HM909451	Harpalinae sp. BOLD:AAH2834 voucher gvc13541-1L cytochrome oxidase subunit 1 (COI) gene, partial cds; mitochondrial	2659291	unknown Metazoa
B	3	low	OTU_2010	13	gi|322408841|gb|HQ966098.1|	6.87e-24	74.658	HQ966098	Bergamosoma canestrinii voucher BC ZSM MYR 00111 cytochrome oxidase subunit 1 (COI) gene, partial cds; mitochondrial	1569503	unknown Metazoa
B	3	low	OTU_341	14	gi|283050881|gb|GU070901.1|	3.69e-101	88.291	GU070901	Invertebrate environmental sample clone A06 cytochrome oxidase subunit I (COI) gene, partial cds; mitochondrial	693772	unknown Metazoa
B	3	low	OTU_3671	15	gi|33330127|gb|AF534848.1|	7.29e-163	100.000	AF534848	Paranais frici isolate PARfrcm cytochrome oxidase subunit I (COI) gene, partial cds; mitochondrial gene for mitochondrial product	212338	cellular organisms; Eukaryota; Opisthokonta; Metazoa; Eumetazoa; Bilateria; Protostomia; Spiralia; Lophotrochozoa; Annelida; Clitellata; Oligochaeta; Haplotaxida; Tubificina; Naididae; Naidinae; Paranais	Paranais frici
B	3	low	OTU_2943	15	gi|1009477267|gb|KU695595.1|	3.39e-161	99.684	KU695595	Cordylophora caspia isolate Cc_LMo003 cytochrome oxidase subunit I (COI) gene, partial cds; mitochondrial	492274	cellular organisms; Eukaryota; Opisthokonta; Metazoa; Eumetazoa; Cnidaria; Hydrozoa; Hydroidolina; Anthoathecata; Filifera; Oceaniidae; Cordylophora	Cordylophora caspia
B	3	low	OTU_3257	15	gi|1509161117|gb|MG421599.1|	1.13e-31	76.534	MG421599	Leuckartiara nobilis voucher HLC-30148 cytochrome oxidase subunit 1 (COI) gene, partial cds; mitochondrial	367917	unknown Metazoa
B	3	low	OTU_326	15	gi|270271590|gb|GQ119948.1|	6.63e-49	80.282	GQ119948	Agalma okeni isolate Agok06 cytochrome oxidase subunit I (COI) gene, partial cds; mitochondrial	2721091	unknown Metazoa
B	3	low	OTU_327	15	gi|332327593|gb|JF876748.1|	1.10e-51	81.041	JF876748	Cerodontha sp. n. JWDCH463-10 voucher BIOUG<CAN>:10PROBE-12669 cytochrome oxidase subunit 1 (COI) gene, partial cds; mitochondrial	2340336	unknown Metazoa
B	3	low	OTU_3512	15	gi|1389437709|gb|MG878744.1|	1.51e-06	93.182	MG878744	Cantellius acutum strain CEL_GI164_1 cytochrome c oxidase subunit I gene, partial cds; mitochondrial	1511614	unknown Metazoa
B	3	low	OTU_3872	15	gi|1339153155|gb|KY655788.1|	1.09e-61	81.940	KY655788	Pelagia sp. Plg_P3 cytochrome oxidase subunit 1 (COI) gene, partial cds; mitochondrial	2080229	unknown Metazoa
B	3	low	OTU_1075	16	gi|300231825|gb|HM410309.1|	2.35e-58	81.597	HM410309	Lepidoptera sp. BOLD:AAA1104 cytochrome oxidase subunit 1 (COI) gene, partial cds; mitochondrial	830884	unknown Metazoa
B	3	low	OTU_3174	17	gi|572926004|gb|KF807985.1|	6.75e-44	87.654	KF807985	Idaea contiguaria voucher RMNH.INS.27752 cytochrome oxidase subunit 1 (COI) gene, partial cds; mitochondrial	1101006	cellular organisms; Eukaryota; Opisthokonta; Metazoa; Eumetazoa; Bilateria; Protostomia; Ecdysozoa; Panarthropoda; Arthropoda; Mandibulata; Pancrustacea; Hexapoda; Insecta; Dicondylia; Pterygota; Neoptera; Holometabola; Amphiesmenoptera; Lepidoptera; Glossata; Neolepidoptera; Heteroneura; Ditrysia; Obtectomera; Geometroidea; Geometridae; Sterrhinae; Idaea
B	3	low	OTU_2528	17	gi|283050881|gb|GU070901.1|	3.72e-96	87.382	GU070901	Invertebrate environmental sample clone A06 cytochrome oxidase subunit I (COI) gene, partial cds; mitochondrial	693772	unknown Metazoa
B	3	low	OTU_3017	17	gi|283050881|gb|GU070901.1|	3.74e-91	87.625	GU070901	Invertebrate environmental sample clone A06 cytochrome oxidase subunit I (COI) gene, partial cds; mitochondrial	693772	unknown Metazoa
B	3	low	OTU_1111	18	gi|1509160965|gb|MG421538.1|	2.35e-58	81.979	MG421538	Planorbidae sp. 09PROBE-02263 cytochrome oxidase subunit 1 (COI) gene, partial cds; mitochondrial	2475418	unknown Metazoa
B	3	low	OTU_375	18	gi|332801970|gb|JF793235.1|	1.47e-30	76.667	JF793235	Meteorus sp. Janzen28 cytochrome oxidase subunit 1 (COI) gene, partial cds; mitochondrial	1031138	unknown Metazoa
B	3	low	OTU_613	18	gi|1551494874|gb|MH282595.1|	1.82e-59	81.271	MH282595	Aglaophenia kirchenpaueri voucher MHNG INVE 37525 cytochrome oxidase subunit I (COI) gene, partial cds; mitochondrial	396358	unknown Metazoa
B	3	low	OTU_1053	19	gi|982838271|gb|KR243895.1|	2.37e-53	83.613	KR243895	Mycomyinae sp. BOLD:ACL1638 voucher BIOUG09522-D01 cytochrome oxidase subunit 1 (COI) gene, partial cds; mitochondrial	1784706	unknown Metazoa
B	3	low	OTU_1694	19	gi|343211466|gb|JN291378.1|	1.43e-45	78.056	JN291378	Diptera sp. BOLD:AAU4982 voucher BIOUG<CAN>:10BBCDDIP-3287 cytochrome oxidase subunit 1 (COI) gene, partial cds; mitochondrial	2329861	unknown Metazoa
B	3	low	OTU_424	19	gi|786321459|gb|KP136553.1|	2.37e-53	80.851	KP136553	Crustacea environmental sample clone Bsex-23 cytochrome oxidase subunit I (COI) gene, partial cds; mitochondrial	696709	unknown Metazoa
B	3	low	OTU_84	20	gi|300953268|gb|HM018660.1|	3.96e-51	80.272	HM018660	Phyllangia papuensis isolate MVK202A cytochrome oxidase subunit 1 (COX1) gene, partial cds; mitochondrial	865892	unknown Metazoa
B	3	low	OTU_956	20	gi|300875672|gb|HM417793.1|	6.51e-39	82.178	HM417793	Serpulidae sp. BOLD:AAG0874 voucher BIOUG<CAN>:WS0130 cytochrome oxidase subunit 1 (COI) gene, partial cds; mitochondrial	1107174	unknown Metazoa
B	3	low	OTU_963	20	gi|1393898847|gb|MG811652.1|	2.29e-78	84.127	MG811652	Zanclea sessilis cytochrome oxidase subunit I gene, partial cds; mitochondrial	264065	unknown Metazoa
B	3	low	OTU_1112	21	gi|148374197|gb|EF609495.1|	1.91e-24	80.723	EF609495	Xenobrama microlepis voucher BW-A1070 cytochrome oxidase subunit 1 (COI) gene, partial cds; mitochondrial	443812	unknown Metazoa
B	3	low	OTU_1830	21	gi|115490227|gb|DQ631986.1|	1.12e-17	77.487	DQ631986	Turbopsebius sp. SLW-2002 cytochrome oxidase subunit I (COI) gene, partial cds; mitochondrial	210277	unknown Metazoa
B	3	low	OTU_2845	21	gi|1184800981|gb|KX767401.1|	2.45e-28	75.627	KX767401	Pacifigorgia firma voucher Ant0004 from Costa Rica cytochrome c oxidase subunit II (coxII) and cytochrome c oxidase subunit I (coxI) genes, partial cds; mitochondrial	1458690	unknown Metazoa
B	3	low	OTU_529	21	gi|283050881|gb|GU070901.1|	6.18e-99	87.937	GU070901	Invertebrate environmental sample clone A06 cytochrome oxidase subunit I (COI) gene, partial cds; mitochondrial	693772	unknown Metazoa
B	3	low	OTU_726	21	gi|959417974|gb|KM961250.1|	3.96e-51	80.565	KM961250	Gnophomyia tristissima voucher BIOUG05763-C01 cytochrome oxidase subunit 1 (COI) gene, partial cds; mitochondrial	700846	unknown Metazoa
B	3	low	OTU_1935	22	gi|1390379545|gb|MF135310.1|	7.29e-163	100.000	MF135310	Hydra oligactis voucher X16 cytochrome oxidase subunit 1 (COI) gene, partial cds; mitochondrial	6088	cellular organisms; Eukaryota; Opisthokonta; Metazoa; Eumetazoa; Cnidaria; Hydrozoa; Hydroidolina; Anthoathecata; Aplanulata; Hydridae; Hydra	Hydra oligactis
B	3	low	OTU_1697	22	gi|115490227|gb|DQ631986.1|	1.02e-17	77.487	DQ631986	Turbopsebius sp. SLW-2002 cytochrome oxidase subunit I (COI) gene, partial cds; mitochondrial	210277	unknown Metazoa
B	3	low	OTU_219	22	gi|295060661|gb|HM065054.1|	1.47e-15	73.606	HM065054	Smicridea albosignata voucher UMSP000079491 cytochrome oxidase subunit 1 (COI) gene, partial cds; mitochondrial	757104	unknown Metazoa
B	3	low	OTU_3014	22	gi|1147721452|gb|KY026403.1|	1.91e-24	80.120	KY026403	Opecarcinus hypostegus voucher RMNH.Crus.D.56100 cytochrome oxidase subunit I (cox1) gene, partial cds; mitochondrial	1903098	unknown Metazoa
B	3	low	OTU_368	22	gi|211998936|gb|EU815588.1|	1.90e-29	76.538	EU815588	Breda jovialis cytochrome oxidase subunit I (COI) gene, partial cds; mitochondrial	570005	unknown Metazoa
B	3	low	OTU_2853	23	gi|1189355039|gb|KY091156.1|	7.36e-163	100.000	KY091156	Asplanchna girodi voucher Taihuzoo 8 cytochrome oxidase subunit I (COI) gene, partial cds; mitochondrial	1917098	cellular organisms; Eukaryota; Opisthokonta; Metazoa; Eumetazoa; Bilateria; Protostomia; Spiralia; Gnathifera; Rotifera; Monogononta; Pseudotrocha; Ploima; Asplanchnidae; Asplanchna	Asplanchna girodi
B	3	low	OTU_502	23	gi|347979839|gb|JN677800.1|	3.08e-47	79.787	JN677800	Cechenena transpacifica voucher BC-Hax2953 cytochrome oxidase subunit 1 (COI) gene, partial cds; mitochondrial	1086217	unknown Metazoa
B	3	low	OTU_1047	24	gi|684192115|gb|KJ839818.1|	1.87e-39	77.817	KJ839818	Nomada integra voucher BC ZSM HYM 06124 cytochrome oxidase subunit 1 (COI) gene, partial cds; mitochondrial	601605	unknown Metazoa
B	3	low	OTU_235	24	gi|1064244048|dbj|AB998664.1|	8.40e-63	81.191	AB998664	Coenobita violascens mitochondrial COI gene for cytochrome oxidase subunit I, partial cds, isolate: COc2	516888	unknown Metazoa
B	3	low	OTU_2910	24	gi|758902178|gb|KP713943.1|	3.93e-56	81.164	KP713943	Amphipoda sp. 4 HR-2015 cytochrome oxidase subunit I (COI) gene, partial cds; mitochondrial	1603245	unknown Metazoa
B	3	low	OTU_2864	25	gi|320555253|gb|HQ950612.1|	1.09e-61	82.746	HQ950612	Thalatha sp. ANIC4 voucher 10ANIC-07533 cytochrome oxidase subunit 1 (COI) gene, partial cds; mitochondrial	1536279	unknown Metazoa
B	3	low	OTU_970	25	gi|1148359092|gb|KY018079.1|	6.77e-34	76.351	KY018079	Uliodon sp. CG182 isolate ARACG000182 cytchrome oxidase subunit I (COI) gene, partial cds; mitochondrial	1956766	unknown Metazoa
B	3	low	OTU_2229	26	gi|283050881|gb|GU070901.1|	1.74e-89	87.291	GU070901	Invertebrate environmental sample clone A06 cytochrome oxidase subunit I (COI) gene, partial cds; mitochondrial	693772	unknown Metazoa
B	3	low	OTU_2773	26	gi|223037309|gb|EU817705.1|	3.22e-17	87.356	EU817705	Sicarius terrosus isolate Ssalta1 cytochrome oxidase subunit I (COI) gene, partial cds; mitochondrial	571544	unknown Metazoa
B	3	low	OTU_592	26	gi|270271764|gb|GQ120036.1|	6.63e-49	79.322	GQ120036	Praya reticulata isolate Prre01 cytochrome oxidase subunit I (COI) gene, partial cds; mitochondrial	645363	unknown Metazoa
B	3	low	OTU_110	27	gi|1022954803|gb|KR458373.1|	3.11e-42	78.000	KR458373	Sceptonia sp. BOLD-2016 voucher BIOUG03352-C02 cytochrome oxidase subunit 1 (COI) gene, partial cds; mitochondrial	1888122	unknown Metazoa
B	3	low	OTU_1652	27	gi|1792265743|gb|MN182802.1|	5.05e-60	82.721	MN182802	Symbiotes latus voucher BC-PNEF-PSFOR0943 cytochrome oxidase subunit 1 (COI) gene, partial cds; mitochondrial	879008	unknown Metazoa
B	3	low	OTU_1703	27	gi|210161410|gb|FJ345435.1|	6.54e-59	81.915	FJ345435	Oulastrea crispata voucher ZRC.CNI.0192 cytochrome oxidase subunit I (COI) gene, partial cds; mitochondrial	154329	unknown Metazoa
B	3	low	OTU_530	27	gi|1196581545|gb|KY839415.1|	3.02e-62	82.796	KY839415	Phoridae voucher BIOUG02391-H01 cytochrome oxidase subunit 1 (COI) gene, partial cds; mitochondrial	1995847	unknown Metazoa
B	3	low	OTU_648	27	gi|223366057|gb|FJ664617.1|	1.92e-19	83.478	FJ664617	Toxocara vitulorum mitochondrion, partial genome	62080	unknown Metazoa
B	3	low	OTU_88	28	gi|1189130965|dbj|LC215523.1|	1.10e-61	80.757	LC215523	Brachionus sp. WM-2017m mitochondrial COI gene for cytochrome c oxidase subunit I, partial cds, isolate: Brachio_308	1957036	unknown Metazoa
B	3	low	OTU_1216	29	gi|1093393043|gb|KX096598.1|	1.83e-54	81.139	KX096598	Turritopsis chevalense isolate DNA881b cytochrome oxidase subunit I (COI) gene, partial cds; mitochondrial	1911807	unknown Metazoa
B	3	low	OTU_1265	29	gi|283050908|gb|GU070917.1|	7.88e-108	89.557	GU070917	Invertebrate environmental sample clone E02 cytochrome oxidase subunit I (COI) gene, partial cds; mitochondrial	693772	unknown Metazoa
B	3	low	OTU_2652	29	gi|808178728|gb|KP965862.1|	3.80e-81	84.887	KP965862	Lepidodermella squamata mitochondrion, complete genome	1194616	unknown Metazoa
B	3	low	OTU_2551	30	gi|1020904879|gb|KR436697.1|	1.91e-24	87.850	KR436697	Chironomus sp. TE13 voucher HLC-26923 cytochrome oxidase subunit 1 (COI) gene, partial cds; mitochondrial	1732447	cellular organisms; Eukaryota; Opisthokonta; Metazoa; Eumetazoa; Bilateria; Protostomia; Ecdysozoa; Panarthropoda; Arthropoda; Mandibulata; Pancrustacea; Hexapoda; Insecta; Dicondylia; Pterygota; Neoptera; Holometabola; Diptera; Nematocera; Culicomorpha; Chironomoidea; Chironomidae; Chironominae; Chironomini; Chironomus; unclassified Chironomus
B	3	low	OTU_2995	30	gi|1467229697|gb|MG987286.1|	6.58e-54	80.537	MG987286	Sigaloeista rubra isolate Y514 cytochrome c oxidase subunit 1 (COI) gene, partial cds; mitochondrial	2283404	unknown Metazoa
B	3	low	OTU_358	30	gi|480317600|gb|KC615790.1|	1.45e-40	78.397	KC615790	Omoedus papuanus voucher JXZhang:JXZ286 cytochrome oxidase subunit I (COI) gene, partial cds; mitochondrial	1317480	unknown Metazoa
B	3	low	OTU_565	30	gi|635716019|gb|KJ209029.1|	8.70e-38	77.660	KJ209029	Cecidomyiidae sp. BOLD:ACE8808 voucher BIOUG03925-E09 cytochrome oxidase subunit 1 (COI) gene, partial cds; mitochondrial	1492533	unknown Metazoa
B	3	low	OTU_2371	32	gi|1511947067|gb|MG791812.1|	5.16e-45	78.333	MG791812	Eudendrium carneum isolate LEM:S46 cytochrome oxidase subunit I (COI) gene, partial cds; mitochondrial	524315	unknown Metazoa
B	3	low	OTU_1722	33	gi|1484016367|gb|MG120994.1|	6.44e-69	83.278	MG120994	Cecidomyiidae sp. BIOUG01409-D03 cytochrome oxidase subunit 1 (COI) gene, partial cds; mitochondrial	2367477	unknown Metazoa
B	3	low	OTU_1884	33	gi|1394616297|gb|MH138862.1|	4.15e-26	83.571	MH138862	Microgastrinae sp. Extraction604 cytochrome oxidase subunit 1 (COI) gene, partial cds; mitochondrial	2212231	unknown Metazoa
B	3	low	OTU_2417	35	gi|1430074454|gb|MG934860.1|	3.99e-46	78.788	MG934860	Lafoea dumosa voucher Hydrozoa 1575V cytochrome oxidase subunit 1 (COI) gene, partial cds; mitochondrial	308662	unknown Metazoa
B	3	low	OTU_755	35	gi|1398234140|gb|MF884684.1|	2.32e-68	83.056	MF884684	Mycetophila sp. BIOUG23382-E03 cytochrome oxidase subunit 1 (COI) gene, partial cds; mitochondrial	2215966	unknown Metazoa
B	3	low	OTU_1124	37	gi|283050881|gb|GU070901.1|	3.74e-91	87.625	GU070901	Invertebrate environmental sample clone A06 cytochrome oxidase subunit I (COI) gene, partial cds; mitochondrial	693772	unknown Metazoa
B	3	low	OTU_205	38	gi|297186022|gb|HM067941.1|	7.58e-143	95.925	HM067941	Brachionus calyciflorus isolate A27 cytochrome c oxidase subunit I (COI) gene, partial cds; mitochondrial	104777	cellular organisms; Eukaryota; Opisthokonta; Metazoa; Eumetazoa; Bilateria; Protostomia; Spiralia; Gnathifera; Rotifera; Monogononta; Pseudotrocha; Ploima; Brachionidae; Brachionus
B	3	low	OTU_162	38	gi|401880041|gb|JX216588.1|	4.06e-41	77.090	JX216588	Brachionus variabilis voucher ECOCHZ-AG0810 cytochrome oxidase subunit 1 (COI) gene, partial cds; mitochondrial	1213201	unknown Metazoa
B	3	low	OTU_1605	40	gi|844171609|gb|KR085361.1|	3.39e-161	99.684	KR085361	Nanocladius sp. BOLD:ACC9943 voucher 4Y29 cytochrome oxidase subunit 1 (COI) gene, partial cds; mitochondrial	1672288	cellular organisms; Eukaryota; Opisthokonta; Metazoa; Eumetazoa; Bilateria; Protostomia; Ecdysozoa; Panarthropoda; Arthropoda; Mandibulata; Pancrustacea; Hexapoda; Insecta; Dicondylia; Pterygota; Neoptera; Holometabola; Diptera; Nematocera; Culicomorpha; Chironomoidea; Chironomidae; Orthocladiinae; Nanocladius; unclassified Nanocladius	Nanocladius sp. BOLD:ACC9943
B	3	low	OTU_313	40	gi|1720336128|gb|MN216101.1|	1.17e-11	80.374	MN216101	Sicarius peruensis isolate Sic520 cytochrome c oxidase subunit I gene, partial cds; mitochondrial	571541	unknown Metazoa
B	3	low	OTU_144	43	gi|490342756|gb|KC617066.1|	2.14e-123	92.405	KC617066	Macrothrix sp. HE-364 cytochrome oxidase subunit 1 (COI) gene, partial cds; mitochondrial	1318556	cellular organisms; Eukaryota; Opisthokonta; Metazoa; Eumetazoa; Bilateria; Protostomia; Ecdysozoa; Panarthropoda; Arthropoda; Mandibulata; Pancrustacea; Crustacea; Branchiopoda; Phyllopoda; Diplostraca; Cladocera; Anomopoda; Macrotrichidae; Macrothrix; unclassified Macrothrix
B	3	low	OTU_100	43	gi|1189131137|dbj|LC215609.1|	4.79e-105	89.389	LC215609	Trichocerca sp. WM-2017e mitochondrial COI gene for cytochrome c oxidase subunit I, partial cds, isolate: Tricho_148	1957058	cellular organisms; Eukaryota; Opisthokonta; Metazoa; Eumetazoa; Bilateria; Protostomia; Spiralia; Gnathifera; Rotifera; Monogononta; Pseudotrocha; Ploima; Trichocercidae; Trichocerca; unclassified Trichocerca
B	3	low	OTU_828	43	gi|1783406265|gb|MN349004.1|	4.05e-36	77.737	MN349004	Psoroptidae sp. BOLD:ACV2635 voucher BIOUG21866-G08 cytochrome oxidase subunit 1 (COI) gene, partial cds; mitochondrial	2679645	unknown Metazoa
B	3	low	OTU_1241	46	gi|283050881|gb|GU070901.1|	8.10e-88	85.759	GU070901	Invertebrate environmental sample clone A06 cytochrome oxidase subunit I (COI) gene, partial cds; mitochondrial	693772	unknown Metazoa
B	3	low	OTU_1062	47	gi|1486796541|gb|MH271342.1|	2.44e-08	77.778	MH271342	Chorthippus cazurroi isolate Lla3 cytochrome c oxidase subunit I (COI) gene, partial cds; mitochondrial	1321392	unknown Metazoa
B	3	low	OTU_650	47	gi|270271580|gb|GQ119943.1|	2.30e-73	84.459	GQ119943	Agalma elegans isolate Agel03 cytochrome oxidase subunit I (COI) gene, partial cds; mitochondrial	316166	unknown Metazoa
B	3	low	OTU_2017	49	gi|1421154832|gb|MH348709.1|	8.58e-48	80.000	MH348709	Nesobasis heteroneura voucher NEX69 cytochrome oxidase subunit 1 (cox1) gene, partial cds; mitochondrial	649441	unknown Metazoa
B	3	low	OTU_2020	50	gi|1430075960|gb|MG935356.1|	1.78e-74	89.868	MG935356	Kurtiella bidentata voucher MollOvr 7996V cytochrome oxidase subunit 1 (COI) gene, partial cds; mitochondrial	1177057	cellular organisms; Eukaryota; Opisthokonta; Metazoa; Eumetazoa; Bilateria; Protostomia; Spiralia; Lophotrochozoa; Mollusca; Bivalvia; Heterodonta; Euheterodonta; Veneroida; Galeommatoidea; Montacutidae; Kurtiella
B	3	low	OTU_1937	51	gi|312858287|gb|HM891887.1|	2.98e-72	84.429	HM891887	Potamia littoralis voucher BUIC-CHU0891 cytochrome oxidase subunit 1 (COI) gene, partial cds; mitochondrial	559705	unknown Metazoa
B	3	low	OTU_1210	52	gi|1202104267|gb|KX239931.1|	1.39e-70	84.698	KX239931	Simorhina sciodes isolate CER433 cytochrome oxidase subunit I (COI) gene, partial cds; mitochondrial	1777630	unknown Metazoa
B	3	low	OTU_1324	53	gi|270271600|gb|GQ119953.1|	1.38e-75	85.263	GQ119953	Amphicaryon peltifera isolate Ampo01 cytochrome oxidase subunit I (COI) gene, partial cds; mitochondrial	645369	cellular organisms; Eukaryota; Opisthokonta; Metazoa; Eumetazoa; Cnidaria; Hydrozoa; Hydroidolina; Siphonophorae; Calycophorae; Prayidae; Amphicaryoninae; Amphicaryon
B	3	low	OTU_532	53	gi|1000374251|gb|KU380029.1|	1.17e-06	91.667	KU380029	Pseudokuhnia minor haplotype 200 cytochrome c oxidase subunit 1 (COI) gene, partial cds; mitochondrial	1806072	unknown Metazoa
B	3	low	OTU_734	53	gi|833205512|gb|KP697781.1|	8.58e-48	79.139	KP697781	Tubulanus annulatus voucher NemBar1145 cytochrome oxidase subunit 1 (COI) gene, partial cds; mitochondrial	88944	unknown Metazoa
B	3	low	OTU_316	57	gi|270271664|gb|GQ119985.1|	1.87e-39	78.322	GQ119985	Forskalia tholoides isolate Foth01 cytochrome oxidase subunit I (COI) gene, partial cds; mitochondrial	316179	unknown Metazoa
B	3	low	OTU_864	59	gi|564285288|gb|KF548760.1|	1.39e-70	84.138	KF548760	Houghia sp. Wood09DHJ02 voucher DHJPAR0008436 cytochrome oxidase subunit 1 (COI) gene, partial cds; mitochondrial	1099000	unknown Metazoa
B	3	low	OTU_893	60	gi|383929937|gb|JQ809025.1|	2.42e-38	78.417	JQ809025	Duplicaria sp. NP3 isolate MNHN-IM-2009-10134 cytochrome oxidase subunit I gene, partial cds; mitochondrial	1167536	unknown Metazoa
B	3	low	OTU_1698	62	gi|283050881|gb|GU070901.1|	1.08e-66	82.353	GU070901	Invertebrate environmental sample clone A06 cytochrome oxidase subunit I (COI) gene, partial cds; mitochondrial	693772	unknown Metazoa
B	3	low	OTU_1739	62	gi|1189131137|dbj|LC215609.1|	2.81e-67	83.280	LC215609	Trichocerca sp. WM-2017e mitochondrial COI gene for cytochrome c oxidase subunit I, partial cds, isolate: Tricho_148	1957058	unknown Metazoa
B	3	low	OTU_290	62	gi|270271580|gb|GQ119943.1|	1.46e-35	76.976	GQ119943	Agalma elegans isolate Agel03 cytochrome oxidase subunit I (COI) gene, partial cds; mitochondrial	316166	unknown Metazoa
B	3	low	OTU_52	62	gi|1031903155|gb|KR481876.1|	5.31e-25	80.357	KR481876	Pyractomena angulata voucher 08BBCOL-0223 cytochrome oxidase subunit 1 (COI) gene, partial cds; mitochondrial	454443	unknown Metazoa
B	3	low	OTU_2397	63	gi|296458028|gb|GU649308.1|	1.83e-54	81.119	GU649308	Lepidoptera sp. BOLD:AAB3824 cytochrome oxidase subunit 1 (COI) gene, partial cds; mitochondrial	835866	unknown Metazoa
B	3	low	OTU_334	64	gi|694191684|gb|KM051945.1|	2.76e-132	100.000	KM051945	Brachionus angularis voucher K290ANG cytochrome c oxidase subunit 1 (COI) gene, partial cds; mitochondrial	396692	cellular organisms; Eukaryota; Opisthokonta; Metazoa; Eumetazoa; Bilateria; Protostomia; Spiralia; Gnathifera; Rotifera; Monogononta; Pseudotrocha; Ploima; Brachionidae; Brachionus	Brachionus angularis
B	3	low	OTU_1286	67	gi|1606707220|gb|MH900448.1|	6.49e-64	83.039	MH900448	Mythimna separata haplotype 70 cytochrome oxidase subunit I (COI) gene, partial cds; mitochondrial	271217	unknown Metazoa
B	3	low	OTU_1811	70	gi|411161413|gb|JX829993.1|	5.40e-20	79.487	JX829993	Microgaster sp. jft10 voucher 10PROBE-28927 cytochrome oxidase subunit 1 (COI) gene, partial cds; mitochondrial	698532	unknown Metazoa
B	3	low	OTU_1526	73	gi|1722698304|gb|MK660784.1|	1.84e-04	100.000	MK660784	Siphonops annulatus voucher MPEG33734 cytochrome c oxidase subunit 1 (CO1) gene, partial cds; mitochondrial	320579	unknown Metazoa
B	3	low	OTU_891	79	gi|1005937971|gb|KT958164.1|	1.89e-39	78.596	KT958164	Chiltoniidae sp. CU1 isolate ST328_8600_Cunyu cytochrome oxidase subunit 1 (CO1) gene, partial cds; mitochondrial	1745274	unknown Metazoa
B	3	low	OTU_838	83	gi|1551495106|gb|MH282711.1|	8.70e-38	77.076	MH282711	Lytocarpia brevirostris voucher MHNG INVE 49930 cytochrome oxidase subunit I (COI) gene, partial cds; mitochondrial	1667356	unknown Metazoa
B	3	low	OTU_1285	86	gi|1043307809|gb|KX039248.1|	4.21e-16	77.711	KX039248	Maso sundevalli voucher 00786400 cytochrome oxidase subunit 1 (COI) gene, partial cds; mitochondrial	1663304	unknown Metazoa
B	3	low	OTU_1533	86	gi|313179519|gb|HQ559009.1|	5.29e-35	84.906	HQ559009	Dolichogenidea sp. WMIC 0304 cytochrome oxidase subunit 1 (COI) gene, partial cds; mitochondrial	1893390	unknown Metazoa
B	3	low	OTU_676	96	gi|1173698051|gb|KX860607.1|	1.42e-50	80.000	KX860607	Sciota sp. NIBGE MOT-03037 cytochrome oxidase subunit 1 (COI) gene, partial cds; mitochondrial	1975443	unknown Metazoa
B	3	low	OTU_1114	98	gi|283050881|gb|GU070901.1|	4.77e-100	89.073	GU070901	Invertebrate environmental sample clone A06 cytochrome oxidase subunit I (COI) gene, partial cds; mitochondrial	693772	unknown Metazoa
B	3	low	OTU_778	99	gi|283050881|gb|GU070901.1|	6.22e-94	88.435	GU070901	Invertebrate environmental sample clone A06 cytochrome oxidase subunit I (COI) gene, partial cds; mitochondrial	693772	unknown Metazoa
B	3	low	OTU_628	106	gi|322403315|gb|HQ954336.1|	2.33e-63	83.094	HQ954336	Sphaerius acaroides voucher BC ZSM COL 01715 cytochrome oxidase subunit 1 (COI) gene, partial cds; mitochondrial	1588469	unknown Metazoa
B	3	low	OTU_1355	108	gi|283050881|gb|GU070901.1|	3.56e-126	93.548	GU070901	Invertebrate environmental sample clone A06 cytochrome oxidase subunit I (COI) gene, partial cds; mitochondrial	693772	unknown Metazoa
B	3	low	OTU_659	111	gi|323328764|gb|HQ991614.1|	1.43e-45	80.545	HQ991614	Pisaura sp. 1GAB_PAK voucher NIBGE SPD-00091 cytochrome oxidase subunit 1 (COI) gene, partial cds; mitochondrial	2579405	unknown Metazoa
B	3	low	OTU_1084	112	gi|1069323538|gb|KX665223.1|	6.72e-39	78.092	KX665223	Obelia dichotoma voucher MZUSP:2819 cytochrome oxidase subunit I (COI) gene, partial cds; mitochondrial	37520	unknown Metazoa
B	3	low	OTU_799	113	gi|283050881|gb|GU070901.1|	4.98e-70	83.502	GU070901	Invertebrate environmental sample clone A06 cytochrome oxidase subunit I (COI) gene, partial cds; mitochondrial	693772	unknown Metazoa
B	3	low	OTU_1500	123	gi|515419302|gb|JX995188.1|	2.62e-162	100.000	JX995188	Eurytemora affinis isolate MT03307 cytochrome c oxidase subunit I (COI) gene, partial cds; mitochondrial	88015	cellular organisms; Eukaryota; Opisthokonta; Metazoa; Eumetazoa; Bilateria; Protostomia; Ecdysozoa; Panarthropoda; Arthropoda; Mandibulata; Pancrustacea; Crustacea; Multicrustacea; Hexanauplia; Copepoda; Neocopepoda; Gymnoplea; Calanoida; Temoridae; Eurytemora	Eurytemora affinis
B	3	low	OTU_512	125	gi|1430074622|gb|MG934916.1|	1.40e-60	82.456	MG934916	Tubularia indivisa voucher Hydrozoa 1666V cytochrome oxidase subunit 1 (COI) gene, partial cds; mitochondrial	37519	unknown Metazoa
B	3	low	OTU_82	127	gi|1625814613|gb|MK833920.1|	3.02e-62	82.857	MK833920	Demospongiae sp. DGM-2019 voucher USNM:IZ:1526900 cytochrome oxidase subunit 1 (COI) gene, partial cds; mitochondrial	2572793	unknown Metazoa
B	3	low	OTU_137	128	gi|1551495110|gb|MH282713.1|	5.23e-35	76.868	MH282713	Lytocarpia miriophyllum voucher DOP C6835 cytochrome oxidase subunit I (COI) gene, partial cds; mitochondrial	1073936	unknown Metazoa
B	3	low	OTU_164	128	gi|998246911|gb|KP974033.1|	1.88e-34	77.652	KP974033	Paraiberobathynella cf. fagei ABI-2012 voucher MNCN:ADN:29674 cytochrome oxidase subunit I (coi) gene, partial cds; mitochondrial	1280595	unknown Metazoa
B	3	low	OTU_1117	132	gi|1360720268|gb|MF709692.1|	1.09e-56	84.100	MF709692	Atrichopogon sp. BIOUG15031-E09 cytochrome oxidase subunit 1 (COI) gene, partial cds; mitochondrial	2116861	unknown Metazoa
B	3	low	OTU_398	133	gi|1046553976|gb|KX235990.1|	2.45e-28	76.265	KX235990	Reticulidia fungia voucher RMNH:MOL:336640 cytochrome oxidase subunit I (COI) gene, partial cds; mitochondrial	190952	unknown Metazoa
B	3	low	OTU_400	137	gi|1551494970|gb|MH282643.1|	1.80e-64	82.432	MH282643	Aglaophenia tubulifera voucher DOP C8199 cytochrome oxidase subunit I (COI) gene, partial cds; mitochondrial	475196	unknown Metazoa
B	3	low	OTU_855	137	gi|1031893885|gb|KR488883.1|	1.11e-46	79.505	KR488883	Dibolia borealis voucher WG-MISC-029 cytochrome oxidase subunit 1 (COI) gene, partial cds; mitochondrial	219180	unknown Metazoa
B	3	low	OTU_1127	138	gi|948511732|gb|KR830880.1|	8.40e-63	82.414	KR830880	Chasmomma laterale voucher 107E08 cytochrome c oxidase subunit I (COI) gene, partial cds; mitochondrial	1740224	unknown Metazoa
B	3	low	OTU_1005	143	gi|742269650|gb|KJ472526.1|	2.38e-48	79.930	KJ472526	Adelius sp. RK395 cytochrome c oxidase subunit 1 gene, partial cds; mitochondrial	1590212	unknown Metazoa
B	3	low	OTU_457	146	gi|30523099|gb|AY262883.1|	1.14e-26	81.098	AY262883	Echinometra vanbrunti isolate Evanbrunti cytochrome oxidase subunit I gene, partial cds; mitochondrial	105362	unknown Metazoa
B	3	low	OTU_472	148	gi|1189130979|dbj|LC215530.1|	3.43e-161	99.373	LC215530	Keratella sp. WM-2017a mitochondrial COI gene for cytochrome c oxidase subunit I, partial cds, isolate: Kcoc_161	1957037	cellular organisms; Eukaryota; Opisthokonta; Metazoa; Eumetazoa; Bilateria; Protostomia; Spiralia; Gnathifera; Rotifera; Monogononta; Pseudotrocha; Ploima; Brachionidae; Keratella; unclassified Keratella	Keratella sp. WM-2017a
B	3	low	OTU_972	156	gi|515424664|gb|KC440073.1|	3.13e-37	77.700	KC440073	Melicertum octocostatum cytochrome c oxidase subunit I (COI) gene, partial sequence, mitochondrial	323307	unknown Metazoa
B	3	low	OTU_1329	161	gi|1243791003|gb|MF964392.1|	3.17e-27	81.176	MF964392	Artisornis metopias voucher ZMUC:Uncat.JK241105 cytochrome oxidase subunit 1 (COI) gene, partial cds; mitochondrial	405073	unknown Metazoa
B	3	low	OTU_391	164	gi|225193426|gb|FJ168997.1|	6.63e-49	80.597	FJ168997	Platypleura gowdeyi voucher MHV0187 cytochrome oxidase subunit I (COI) gene, partial cds; mitochondrial	311448	unknown Metazoa
B	3	low	OTU_66	184	gi|490342756|gb|KC617066.1|	9.56e-152	97.785	KC617066	Macrothrix sp. HE-364 cytochrome oxidase subunit 1 (COI) gene, partial cds; mitochondrial	1318556	cellular organisms; Eukaryota; Opisthokonta; Metazoa; Eumetazoa; Bilateria; Protostomia; Ecdysozoa; Panarthropoda; Arthropoda; Mandibulata; Pancrustacea; Crustacea; Branchiopoda; Phyllopoda; Diplostraca; Cladocera; Anomopoda; Macrotrichidae; Macrothrix; unclassified Macrothrix	Macrothrix sp. HE-364
B	3	low	OTU_42	185	gi|514884322|gb|KC618854.1|	9.53e-162	99.373	KC618854	Keratella cochlearis isolate 55KC4Voels cytochrome oxidase subunit I (COI) gene, partial cds; mitochondrial	204738	cellular organisms; Eukaryota; Opisthokonta; Metazoa; Eumetazoa; Bilateria; Protostomia; Spiralia; Gnathifera; Rotifera; Monogononta; Pseudotrocha; Ploima; Brachionidae; Keratella	Keratella cochlearis
B	3	low	OTU_461	191	gi|270271578|gb|GQ119942.1|	5.02e-65	82.770	GQ119942	Agalma elegans isolate Agal03 cytochrome oxidase subunit I (COI) gene, partial cds; mitochondrial	316166	unknown Metazoa
B	3	low	OTU_682	192	gi|1052444383|gb|KR890882.1|	5.12e-50	80.142	KR890882	Alysiinae sp. BOLD-2016 voucher BIOUG04870-A02 cytochrome oxidase subunit 1 (COI) gene, partial cds; mitochondrial	1881743	unknown Metazoa
B	3	low	OTU_309	197	gi|1574038740|gb|MK168805.1|	5.03e-55	81.469	MK168805	Aleyrodes sp. APB1024162 cytochrome oxidase subunit 1 (COI) gene, partial cds; mitochondrial	2488667	unknown Metazoa
B	3	low	OTU_138	200	gi|83285130|gb|DQ297773.1|	8.37e-73	83.333	DQ297773	Euchlanis dilatata cytochrome c oxidase subunit I gene, partial cds; mitochondrial	231620	unknown Metazoa
B	3	low	OTU_202	200	gi|597450449|gb|KF982195.1|	1.13e-36	84.848	KF982195	Plumularia warreni isolate DNA901 cytochrome oxidase subunit I (COI) gene, partial cds; mitochondrial	1476440	unknown Metazoa
B	3	low	OTU_714	208	gi|1378736801|gb|MG441544.1|	1.47e-35	85.000	MG441544	Cotesia sp. BIOUG23303-D03 cytochrome oxidase subunit 1 (COI) gene, partial cds; mitochondrial	2147638	cellular organisms; Eukaryota; Opisthokonta; Metazoa; Eumetazoa; Bilateria; Protostomia; Ecdysozoa; Panarthropoda; Arthropoda; Mandibulata; Pancrustacea; Hexapoda; Insecta; Dicondylia; Pterygota; Neoptera; Holometabola; Hymenoptera; Apocrita; Parasitoida; Ichneumonoidea; Braconidae; Microgastrinae; Cotesia; unclassified Cotesia
B	3	low	OTU_292	214	gi|1214475386|gb|MF103617.1|	1.92e-19	75.758	MF103617	Clostera nr. apicalis 06-BLLOC-3370 cytochrome oxidase subunit 1 (COI) gene, partial cds; mitochondrial	2017320	unknown Metazoa
B	3	low	OTU_182	219	gi|627759639|gb|KF674552.1|	1.13e-31	85.816	KF674552	Adenomera andreae voucher MTR13806 cytochrome oxidase subunit I (COI) gene, partial cds; mitochondrial	479879	cellular organisms; Eukaryota; Opisthokonta; Metazoa; Eumetazoa; Bilateria; Deuterostomia; Chordata; Craniata; Vertebrata; Gnathostomata; Teleostomi; Euteleostomi; Sarcopterygii; Dipnotetrapodomorpha; Tetrapoda; Amphibia; Batrachia; Anura; Neobatrachia; Hyloidea; Leptodactylidae; Leptodactylinae; Adenomera
B	3	low	OTU_76	226	gi|514884228|gb|KC618807.1|	1.59e-159	99.060	KC618807	Keratella cochlearis isolate 3KC1Terlag cytochrome oxidase subunit I (COI) gene, partial cds; mitochondrial	204738	cellular organisms; Eukaryota; Opisthokonta; Metazoa; Eumetazoa; Bilateria; Protostomia; Spiralia; Gnathifera; Rotifera; Monogononta; Pseudotrocha; Ploima; Brachionidae; Keratella	Keratella cochlearis
B	3	low	OTU_272	229	gi|1481838156|gb|MF704296.1|	1.94e-14	76.970	MF704296	Cecidomyiidae sp. BIOUG21409-C08 cytochrome oxidase subunit 1 (COI) gene, partial cds; mitochondrial	2356310	unknown Metazoa
B	3	low	OTU_168	232	gi|1039024796|gb|KU600571.1|	5.16e-45	88.199	KU600571	Impatiophila longifolia voucher 001151 cytochrome c oxidase subunit I (COI) gene, partial cds; mitochondrial	1861810	cellular organisms; Eukaryota; Opisthokonta; Metazoa; Eumetazoa; Bilateria; Protostomia; Ecdysozoa; Panarthropoda; Arthropoda; Mandibulata; Pancrustacea; Hexapoda; Insecta; Dicondylia; Pterygota; Neoptera; Holometabola; Diptera; Brachycera; Muscomorpha; Eremoneura; Cyclorrhapha; Schizophora; Acalyptratae; Ephydroidea; Drosophilidae; Drosophilinae; Colocasiomyini; Impatiophila
B	3	low	OTU_484	247	gi|1189131067|dbj|LC215574.1|	3.48e-151	97.492	LC215574	Polyarthra sp. WM-2017e mitochondrial COI gene for cytochrome c oxidase subunit I, partial cds, isolate: Polyar_242	1957046	cellular organisms; Eukaryota; Opisthokonta; Metazoa; Eumetazoa; Bilateria; Protostomia; Spiralia; Gnathifera; Rotifera; Monogononta; Pseudotrocha; Ploima; Synchaetidae; Polyarthra; unclassified Polyarthra	Polyarthra sp. WM-2017e
B	3	low	OTU_275	248	gi|283050887|gb|GU070904.1|	3.04e-57	80.952	GU070904	Invertebrate environmental sample clone B03 cytochrome oxidase subunit I (COI) gene, partial cds; mitochondrial	693772	unknown Metazoa
B	3	low	OTU_733	260	gi|1389463143|gb|MF834728.1|	1.93e-24	80.240	MF834728	Utamphorophora sp. BIOUG22851-B09 cytochrome oxidase subunit 1 (COI) gene, partial cds; mitochondrial	2182145	unknown Metazoa
B	3	low	OTU_261	288	gi|751360515|gb|KJ941279.1|	5.35e-20	75.546	KJ941279	Dysdera hungarica isolate 886 cytochrome oxidase subunit 1 (COI) gene, partial cds; mitochondrial	483888	unknown Metazoa
B	3	low	OTU_257	302	gi|1004525424|gb|KU314799.1|	4.08e-31	75.839	KU314799	Rossmaessleria sicanoides voucher ZMH 101905-3618 cytochrome oxidase subunit I (cox1) gene, partial cds; mitochondrial	1701738	unknown Metazoa
B	3	low	OTU_90	304	gi|1274809865|gb|MF983570.1|	6.77e-34	76.712	MF983570	Ariophanta lahatensis voucher FLMNH494014 cytochrome oxidase subunit 1 (COI) gene, partial cds; mitochondrial	2052472	unknown Metazoa
B	3	low	OTU_140	308	gi|1142894926|gb|KY357790.1|	2.35e-58	82.079	KY357790	Arhopalus sp. TX13_77.01r cytochrome oxidase subunit 1 (COI) gene, partial cds; mitochondrial	1929588	unknown Metazoa
B	3	low	OTU_393	373	gi|342780605|gb|JN288086.1|	3.18e-32	76.897	JN288086	Braconidae sp. ASBZI477-10 voucher BIOUG<CAN>:10BZMT-0477 cytochrome oxidase subunit 1 (COI) gene, partial cds; mitochondrial	2549174	unknown Metazoa
B	3	low	OTU_441	411	gi|290554873|gb|GU713796.1|	7.01e-09	74.691	GU713796	Leptophlebia cupida voucher 09LJ113 cytochrome oxidase subunit 1 (COI) gene, partial cds; mitochondrial	219488	unknown Metazoa
B	3	low	OTU_276	412	gi|270271774|gb|GQ120041.1|	5.12e-50	80.287	GQ120041	Rhizophysa filiformis isolate Rhfi01 cytochrome oxidase subunit I (COI) gene, partial cds; mitochondrial	316187	unknown Metazoa
B	3	low	OTU_279	471	gi|270271542|gb|GU183783.1|	6.58e-54	80.339	GU183783	Thysanopoda obtusifrons voucher UCONN:Eu02.3.1 cytochrome oxidase subunit I (COI) gene, partial cds; mitochondrial	149076	unknown Metazoa
B	3	low	OTU_218	475	gi|1472909874|gb|MF958995.1|	5.27e-30	82.716	MF958995	Namalycastis indica voucher Polich 1/1 cytochrome oxidase subunit I (COI) gene, partial cds; mitochondrial	702031	unknown Metazoa
B	3	low	OTU_128	516	gi|1767106814|gb|MN407240.1|	8.28e-73	85.000	MN407240	Phoridae sp. isolate UGC0007972 cytochrome oxidase subunit I (cox1) gene, partial cds; mitochondrial	2651588	cellular organisms; Eukaryota; Opisthokonta; Metazoa; Eumetazoa; Bilateria; Protostomia; Ecdysozoa; Panarthropoda; Arthropoda; Mandibulata; Pancrustacea; Hexapoda; Insecta; Dicondylia; Pterygota; Neoptera; Holometabola; Diptera; Brachycera; Muscomorpha; Eremoneura; Cyclorrhapha; Aschiza; Platypezoidea; Phoridae; unclassified Phoridae
B	3	low	OTU_60	520	gi|1611818461|gb|MH254780.1|	6.61e-04	100.000	MH254780	Plectostoma concinnum voucher KPH01593.13 cytochrome oxidase subunit 1 (COI) gene, partial cds; mitochondrial	2562846	unknown Metazoa
B	3	low	OTU_102	529	gi|259881955|gb|GQ373950.1|	8.95e-18	82.114	GQ373950	Neanuridae sp. DPCOL55909 voucher 2953C10_Sk061510 cytochrome oxidase subunit 1 (COI) gene, partial cds; mitochondrial	676393	unknown Metazoa
B	3	low	OTU_95	636	gi|490342756|gb|KC617066.1|	1.66e-124	92.698	KC617066	Macrothrix sp. HE-364 cytochrome oxidase subunit 1 (COI) gene, partial cds; mitochondrial	1318556	cellular organisms; Eukaryota; Opisthokonta; Metazoa; Eumetazoa; Bilateria; Protostomia; Ecdysozoa; Panarthropoda; Arthropoda; Mandibulata; Pancrustacea; Crustacea; Branchiopoda; Phyllopoda; Diplostraca; Cladocera; Anomopoda; Macrotrichidae; Macrothrix; unclassified Macrothrix
B	3	low	OTU_32	641	gi|514884314|gb|KC618850.1|	7.42e-158	98.746	KC618850	Keratella cochlearis isolate 55KC10Voels cytochrome oxidase subunit I (COI) gene, partial cds; mitochondrial	204738	cellular organisms; Eukaryota; Opisthokonta; Metazoa; Eumetazoa; Bilateria; Protostomia; Spiralia; Gnathifera; Rotifera; Monogononta; Pseudotrocha; Ploima; Brachionidae; Keratella	Keratella cochlearis
B	3	low	OTU_126	730	gi|529949939|gb|KC287426.1|	0.009	100.000	KC287426	Acartia tsuensis voucher AtsU2.5 cytochrome c oxidase subunit I (COI) gene, partial cds; mitochondrial	1267137	unknown Metazoa
B	3	low	OTU_132	738	gi|223364593|gb|EU982737.1|	1.15e-21	80.822	EU982737	Chromodoris norrisi voucher CAS:CASIZ pending cytochrome oxidase subunit I gene, partial cds; mitochondrial	589669	unknown Metazoa
B	3	low	OTU_172	744	gi|937602177|gb|KM644343.1|	8.40e-63	82.857	KM644343	Mycetophilidae sp. BOLD:ABW7884 voucher BIOUG04890-C01 cytochrome oxidase subunit 1 (COI) gene, partial cds; mitochondrial	1694212	unknown Metazoa
B	3	low	OTU_5	950	gi|482661901|gb|KC755346.1|	8.98e-23	79.191	KC755346	Mirax sp. 3 AZR-2013 voucher Micro-0513 cytochrome oxidase subunit 1 (COI) gene, partial cds; mitochondrial	1324862	unknown Metazoa
B	3	low	OTU_59	958	gi|1009081545|gb|KU381154.1|	1.50e-15	73.188	KU381154	Physocleora sp. BOLD:ACJ8232 voucher ID 19198 cytochrome oxidase subunit 1 (COI) gene, partial cds; mitochondrial	1817218	unknown Metazoa
B	3	low	OTU_37	1020	gi|300174573|emb|FN432418.1|	3.93e-56	81.720	FN432418	Dermanyssus carpathicus mitochondrial partial coi gene for cytochrome oxidase subunit I, isolate RQ23	480687	unknown Metazoa
B	3	low	OTU_143	1198	gi|1551494896|gb|MH282606.1|	6.58e-54	81.295	MH282606	Aglaophenia lophocarpa voucher DOP C4317 cytochrome oxidase subunit I (COI) gene, partial cds; mitochondrial	475195	unknown Metazoa
B	3	low	OTU_40	1319	gi|1236177206|gb|KX755302.1|	5.38e-15	77.160	KX755302	Proechimys echinothrix voucher INPA:SISPUR-M-177 mitochondrion, complete genome	2025911	unknown Metazoa
B	3	low	OTU_67	1703	gi|332327593|gb|JF876748.1|	1.83e-54	81.071	JF876748	Cerodontha sp. n. JWDCH463-10 voucher BIOUG<CAN>:10PROBE-12669 cytochrome oxidase subunit 1 (COI) gene, partial cds; mitochondrial	2340336	unknown Metazoa
B	3	low	OTU_89	1991	gi|148612197|gb|EF540787.1|	7.50e-143	100.000	EF540787	Cordylophora sp. IM1 cytochrome c oxidase subunit I (COI) gene, partial cds; mitochondrial	446538	cellular organisms; Eukaryota; Opisthokonta; Metazoa; Eumetazoa; Cnidaria; Hydrozoa; Hydroidolina; Anthoathecata; Filifera; Oceaniidae; Cordylophora; unclassified Cordylophora	Cordylophora sp. IM1
B	3	low	OTU_2	2292	gi|1189131141|dbj|LC215611.1|	7.52e-148	96.865	LC215611	Trichocerca sp. WM-2017e mitochondrial COI gene for cytochrome c oxidase subunit I, partial cds, isolate: Tricho_316	1957058	cellular organisms; Eukaryota; Opisthokonta; Metazoa; Eumetazoa; Bilateria; Protostomia; Spiralia; Gnathifera; Rotifera; Monogononta; Pseudotrocha; Ploima; Trichocercidae; Trichocerca; unclassified Trichocerca
B	3	low	OTU_15	3448	gi|1189131067|dbj|LC215574.1|	7.47e-153	97.806	LC215574	Polyarthra sp. WM-2017e mitochondrial COI gene for cytochrome c oxidase subunit I, partial cds, isolate: Polyar_242	1957046	cellular organisms; Eukaryota; Opisthokonta; Metazoa; Eumetazoa; Bilateria; Protostomia; Spiralia; Gnathifera; Rotifera; Monogononta; Pseudotrocha; Ploima; Synchaetidae; Polyarthra; unclassified Polyarthra	Polyarthra sp. WM-2017e
B	4	high	OTU_1526	3	gi|1722698304|gb|MK660784.1|	1.84e-04	100.000	MK660784	Siphonops annulatus voucher MPEG33734 cytochrome c oxidase subunit 1 (CO1) gene, partial cds; mitochondrial	320579	unknown Metazoa
B	4	high	OTU_2010	3	gi|322408841|gb|HQ966098.1|	6.87e-24	74.658	HQ966098	Bergamosoma canestrinii voucher BC ZSM MYR 00111 cytochrome oxidase subunit 1 (COI) gene, partial cds; mitochondrial	1569503	unknown Metazoa
B	4	high	OTU_3640	3	gi|115490227|gb|DQ631986.1|	1.24e-17	77.487	DQ631986	Turbopsebius sp. SLW-2002 cytochrome oxidase subunit I (COI) gene, partial cds; mitochondrial	210277	unknown Metazoa
B	4	high	OTU_465	3	gi|84373758|gb|DQ328245.1|	3.06e-52	80.208	DQ328245	Laevapex fuscus haplotype LfALB1 cytochrome oxidase subunit I gene, partial cds; mitochondrial	240816	unknown Metazoa
B	4	high	OTU_3857	4	gi|358023209|gb|HQ333542.1|	3.17e-27	85.714	HQ333542	Gralliclava horrens voucher B176 cytochrome oxidase subunit I (COI) gene, partial cds; mitochondrial	1080845	cellular organisms; Eukaryota; Opisthokonta; Metazoa; Eumetazoa; Bilateria; Protostomia; Ecdysozoa; Panarthropoda; Arthropoda; Mandibulata; Pancrustacea; Hexapoda; Insecta; Dicondylia; Pterygota; Neoptera; Paraneoptera; Hemiptera; Prosorrhyncha; Heteroptera; Euheteroptera; Neoheteroptera; Panheteroptera; Pentatomomorpha; Coreoidea; Coreidae; Pseudophloeinae; Gralliclava
B	4	high	OTU_1324	4	gi|270271600|gb|GQ119953.1|	1.38e-75	85.263	GQ119953	Amphicaryon peltifera isolate Ampo01 cytochrome oxidase subunit I (COI) gene, partial cds; mitochondrial	645369	cellular organisms; Eukaryota; Opisthokonta; Metazoa; Eumetazoa; Cnidaria; Hydrozoa; Hydroidolina; Siphonophorae; Calycophorae; Prayidae; Amphicaryoninae; Amphicaryon
B	4	high	OTU_617	4	gi|270271602|gb|GQ119954.1|	2.94e-82	85.859	GQ119954	Apolemia sp. BO-2009 isolate Apol01 cytochrome oxidase subunit I (COI) gene, partial cds; mitochondrial	645324	cellular organisms; Eukaryota; Opisthokonta; Metazoa; Eumetazoa; Cnidaria; Hydrozoa; Hydroidolina; Siphonophorae; Physonectae; Apolemiidae; Apolemia; unclassified Apolemia
B	4	high	OTU_1387	4	gi|296799071|gb|GU689735.1|	1.41e-55	81.053	GU689735	Ischyroceridae sp. ANZRS685-08 voucher 31841_3.2 cytochrome oxidase subunit 1 (COI) gene, partial cds; mitochondrial	2581533	unknown Metazoa
B	4	high	OTU_2650	4	gi|283050881|gb|GU070901.1|	3.74e-91	87.625	GU070901	Invertebrate environmental sample clone A06 cytochrome oxidase subunit I (COI) gene, partial cds; mitochondrial	693772	unknown Metazoa
B	4	high	OTU_650	4	gi|270271580|gb|GQ119943.1|	2.30e-73	84.459	GQ119943	Agalma elegans isolate Agel03 cytochrome oxidase subunit I (COI) gene, partial cds; mitochondrial	316166	unknown Metazoa
B	4	high	OTU_733	4	gi|1389463143|gb|MF834728.1|	1.93e-24	80.240	MF834728	Utamphorophora sp. BIOUG22851-B09 cytochrome oxidase subunit 1 (COI) gene, partial cds; mitochondrial	2182145	unknown Metazoa
B	4	high	OTU_110	5	gi|1022954803|gb|KR458373.1|	3.11e-42	78.000	KR458373	Sceptonia sp. BOLD-2016 voucher BIOUG03352-C02 cytochrome oxidase subunit 1 (COI) gene, partial cds; mitochondrial	1888122	unknown Metazoa
B	4	high	OTU_1703	5	gi|210161410|gb|FJ345435.1|	6.54e-59	81.915	FJ345435	Oulastrea crispata voucher ZRC.CNI.0192 cytochrome oxidase subunit I (COI) gene, partial cds; mitochondrial	154329	unknown Metazoa
B	4	high	OTU_4638	5	gi|1317414987|gb|KY512650.1|	2.45e-28	75.627	KY512650	Euxinolauria paulinae voucher NHMW:109000/AL/00475/7121 cytochrome c oxidase subunit I (COI) gene, partial cds; mitochondrial	1491426	unknown Metazoa
B	4	high	OTU_747	5	gi|576941929|gb|KC754673.1|	3.04e-57	81.507	KC754673	Ooperipatus porcatus voucher DNA103934 cytochrome oxidase subunit 1 (COI) gene, partial cds; mitochondrial	574529	unknown Metazoa
B	4	high	OTU_1569	6	gi|283050910|gb|GU070918.1|	6.31e-84	85.079	GU070918	Invertebrate environmental sample clone E03 cytochrome oxidase subunit I (COI) gene, partial cds; mitochondrial	693772	unknown Metazoa
B	4	high	OTU_3017	6	gi|283050881|gb|GU070901.1|	3.74e-91	87.625	GU070901	Invertebrate environmental sample clone A06 cytochrome oxidase subunit I (COI) gene, partial cds; mitochondrial	693772	unknown Metazoa
B	4	high	OTU_398	6	gi|1046553976|gb|KX235990.1|	2.45e-28	76.265	KX235990	Reticulidia fungia voucher RMNH:MOL:336640 cytochrome oxidase subunit I (COI) gene, partial cds; mitochondrial	190952	unknown Metazoa
B	4	high	OTU_4556	6	gi|283050883|gb|GU070902.1|	4.77e-85	86.486	GU070902	Invertebrate environmental sample clone B01 cytochrome oxidase subunit I (COI) gene, partial cds; mitochondrial	693772	unknown Metazoa
B	4	high	OTU_4614	6	gi|28822347|gb|AF479467.1|	6.54e-59	82.374	AF479467	Alagoasa formosa isolate solidlav 302 cytochrome oxidase subunit I gene, partial cds; mitochondrial gene for mitochondrial product	200068	unknown Metazoa
B	4	high	OTU_4616	6	gi|283050881|gb|GU070901.1|	1.37e-80	85.333	GU070901	Invertebrate environmental sample clone A06 cytochrome oxidase subunit I (COI) gene, partial cds; mitochondrial	693772	unknown Metazoa
B	4	high	OTU_5133	6	gi|374866864|gb|JQ531681.1|	3.06e-52	80.645	JQ531681	Pterophoridae gen. pteroBioLep01 sp. BioLep07 cytochrome oxidase subunit 1 (COI) gene, partial cds; mitochondrial	1139977	unknown Metazoa
B	4	high	OTU_893	6	gi|383929937|gb|JQ809025.1|	2.42e-38	78.417	JQ809025	Duplicaria sp. NP3 isolate MNHN-IM-2009-10134 cytochrome oxidase subunit I gene, partial cds; mitochondrial	1167536	unknown Metazoa
B	4	high	OTU_1383	7	gi|121592020|gb|EF012181.1|	5.27e-30	76.628	EF012181	Gundlachia cf. radiata 'Laguna Chocuaco, Costa Rica' cytochrome c oxidase subunit 1 (CO1) gene, partial cds; mitochondrial	419066	unknown Metazoa
B	4	high	OTU_906	7	gi|1214161657|gb|KY835044.1|	2.42e-38	77.104	KY835044	Sciaridae sp. BIOUG02150-C07 cytochrome oxidase subunit 1 (COI) gene, partial cds; mitochondrial	1993199	unknown Metazoa
B	4	high	OTU_1500	8	gi|515419302|gb|JX995188.1|	2.62e-162	100.000	JX995188	Eurytemora affinis isolate MT03307 cytochrome c oxidase subunit I (COI) gene, partial cds; mitochondrial	88015	cellular organisms; Eukaryota; Opisthokonta; Metazoa; Eumetazoa; Bilateria; Protostomia; Ecdysozoa; Panarthropoda; Arthropoda; Mandibulata; Pancrustacea; Crustacea; Multicrustacea; Hexanauplia; Copepoda; Neocopepoda; Gymnoplea; Calanoida; Temoridae; Eurytemora	Eurytemora affinis
B	4	high	OTU_207	8	gi|1511947073|gb|MG791815.1|	1.91e-24	74.510	MG791815	Obelia dichotoma isolate LEM:S87 cytochrome oxidase subunit I (COI) gene, partial cds; mitochondrial	37520	unknown Metazoa
B	4	high	OTU_327	8	gi|332327593|gb|JF876748.1|	1.10e-51	81.041	JF876748	Cerodontha sp. n. JWDCH463-10 voucher BIOUG<CAN>:10PROBE-12669 cytochrome oxidase subunit 1 (COI) gene, partial cds; mitochondrial	2340336	unknown Metazoa
B	4	high	OTU_4318	8	gi|374939200|gb|JQ572451.1|	8.34e-68	83.803	JQ572451	Scopula sp. BioLep28 cytochrome oxidase subunit 1 (COI) gene, partial cds; mitochondrial	1139707	unknown Metazoa
B	4	high	OTU_970	8	gi|1148359092|gb|KY018079.1|	6.77e-34	76.351	KY018079	Uliodon sp. CG182 isolate ARACG000182 cytchrome oxidase subunit I (COI) gene, partial cds; mitochondrial	1956766	unknown Metazoa
B	4	high	OTU_1314	9	gi|313180895|gb|HM909451.1|	5.23e-35	76.950	HM909451	Harpalinae sp. BOLD:AAH2834 voucher gvc13541-1L cytochrome oxidase subunit 1 (COI) gene, partial cds; mitochondrial	2659291	unknown Metazoa
B	4	high	OTU_3608	9	gi|302426124|gb|HM769257.1|	6.58e-54	80.623	HM769257	Biomphalaria sp. CJS-2010 haplotype H126 cytochrome oxidase subunit I (COI) gene, partial cds; mitochondrial	871660	unknown Metazoa
B	4	high	OTU_648	9	gi|223366057|gb|FJ664617.1|	1.92e-19	83.478	FJ664617	Toxocara vitulorum mitochondrion, partial genome	62080	unknown Metazoa
B	4	high	OTU_1697	10	gi|115490227|gb|DQ631986.1|	1.02e-17	77.487	DQ631986	Turbopsebius sp. SLW-2002 cytochrome oxidase subunit I (COI) gene, partial cds; mitochondrial	210277	unknown Metazoa
B	4	high	OTU_2389	10	gi|984406681|gb|KU201262.1|	3.15e-32	76.389	KU201262	Megadromus guerinii voucher TB1 cytochrome oxidase subunit I (COI) gene, partial cds; mitochondrial	571955	unknown Metazoa
B	4	high	OTU_1111	11	gi|1509160965|gb|MG421538.1|	2.35e-58	81.979	MG421538	Planorbidae sp. 09PROBE-02263 cytochrome oxidase subunit 1 (COI) gene, partial cds; mitochondrial	2475418	unknown Metazoa
B	4	high	OTU_3727	11	gi|925720273|gb|KT447000.1|	1.86e-44	78.261	KT447000	Brachistosternus pentheri isolate LP_7624 cytochrome c oxidase subunit I (COI) gene, partial cds; mitochondrial	1711960	unknown Metazoa
B	4	high	OTU_657	11	gi|301338564|gb|HM432804.1|	6.77e-34	76.271	HM432804	Lycoriella sp. TTDBW753-09 voucher BIOUG<CAN>:08BBDIP-1996 cytochrome oxidase subunit 1 (COI) gene, partial cds; mitochondrial	2330479	unknown Metazoa
B	4	high	OTU_275	13	gi|283050887|gb|GU070904.1|	3.04e-57	80.952	GU070904	Invertebrate environmental sample clone B03 cytochrome oxidase subunit I (COI) gene, partial cds; mitochondrial	693772	unknown Metazoa
B	4	high	OTU_218	14	gi|1472909874|gb|MF958995.1|	5.27e-30	82.716	MF958995	Namalycastis indica voucher Polich 1/1 cytochrome oxidase subunit I (COI) gene, partial cds; mitochondrial	702031	unknown Metazoa
B	4	high	OTU_3221	14	gi|537469770|gb|KC706736.1|	3.06e-52	80.496	KC706736	Alucita sp. PTO-994.6 cytochrome c oxidase subunit I (COI) gene, partial cds; mitochondrial	1394327	unknown Metazoa
B	4	high	OTU_3029	15	gi|943406693|gb|KM856887.1|	3.04e-57	81.379	KM856887	Cerodontha sp. BOLD:ACC7446 voucher BIOUG04651-C07 cytochrome oxidase subunit 1 (COI) gene, partial cds; mitochondrial	1727111	unknown Metazoa
B	4	high	OTU_597	15	gi|300492451|gb|GU722856.1|	2.35e-58	81.063	GU722856	Hydra circumcincta strain AK13c cytochrome oxidase subunit I (COI) gene, partial cds; mitochondrial	154958	unknown Metazoa
B	4	high	OTU_778	15	gi|283050881|gb|GU070901.1|	6.22e-94	88.435	GU070901	Invertebrate environmental sample clone A06 cytochrome oxidase subunit I (COI) gene, partial cds; mitochondrial	693772	unknown Metazoa
B	4	high	OTU_2606	17	gi|283050881|gb|GU070901.1|	6.22e-94	88.040	GU070901	Invertebrate environmental sample clone A06 cytochrome oxidase subunit I (COI) gene, partial cds; mitochondrial	693772	unknown Metazoa
B	4	high	OTU_3237	18	gi|1551494968|gb|MH282642.1|	8.40e-63	81.940	MH282642	Aglaophenia tubulifera voucher DOP C4339 cytochrome oxidase subunit I (COI) gene, partial cds; mitochondrial	475196	unknown Metazoa
B	4	high	OTU_3571	18	gi|283050881|gb|GU070901.1|	2.30e-73	83.882	GU070901	Invertebrate environmental sample clone A06 cytochrome oxidase subunit I (COI) gene, partial cds; mitochondrial	693772	unknown Metazoa
B	4	high	OTU_713	19	gi|283050881|gb|GU070901.1|	8.22e-78	84.950	GU070901	Invertebrate environmental sample clone A06 cytochrome oxidase subunit I (COI) gene, partial cds; mitochondrial	693772	unknown Metazoa
B	4	high	OTU_726	22	gi|959417974|gb|KM961250.1|	3.96e-51	80.565	KM961250	Gnophomyia tristissima voucher BIOUG05763-C01 cytochrome oxidase subunit 1 (COI) gene, partial cds; mitochondrial	700846	unknown Metazoa
B	4	high	OTU_956	22	gi|300875672|gb|HM417793.1|	6.51e-39	82.178	HM417793	Serpulidae sp. BOLD:AAG0874 voucher BIOUG<CAN>:WS0130 cytochrome oxidase subunit 1 (COI) gene, partial cds; mitochondrial	1107174	unknown Metazoa
B	4	high	OTU_1265	23	gi|283050908|gb|GU070917.1|	7.88e-108	89.557	GU070917	Invertebrate environmental sample clone E02 cytochrome oxidase subunit I (COI) gene, partial cds; mitochondrial	693772	unknown Metazoa
B	4	high	OTU_1005	25	gi|742269650|gb|KJ472526.1|	2.38e-48	79.930	KJ472526	Adelius sp. RK395 cytochrome c oxidase subunit 1 gene, partial cds; mitochondrial	1590212	unknown Metazoa
B	4	high	OTU_2082	25	gi|1020911029|gb|KR439772.1|	1.40e-60	81.633	KR439772	Cordyla sp. BOLD-2016 voucher BIOUG04357-A12 cytochrome oxidase subunit 1 (COI) gene, partial cds; mitochondrial	1888056	unknown Metazoa
B	4	high	OTU_1397	27	gi|1063545828|gb|KU203235.1|	2.51e-13	82.353	KU203235	Trochilodectes bicuspidus voucher UMMZ BMOC 08-0515-286 AD1236 cytochrome oxidase subunit I (COX1) gene, partial cds; mitochondrial	1897598	unknown Metazoa
B	4	high	OTU_1884	27	gi|1394616297|gb|MH138862.1|	4.15e-26	83.571	MH138862	Microgastrinae sp. Extraction604 cytochrome oxidase subunit 1 (COI) gene, partial cds; mitochondrial	2212231	unknown Metazoa
B	4	high	OTU_1918	27	gi|1402364808|gb|MH338995.1|	5.12e-50	80.070	MH338995	Gastropoda sp. KSA_1919 cytochrome c oxidase subunit I (COI) gene, partial cds; mitochondrial	2229964	unknown Metazoa
B	4	high	OTU_799	27	gi|283050881|gb|GU070901.1|	4.98e-70	83.502	GU070901	Invertebrate environmental sample clone A06 cytochrome oxidase subunit I (COI) gene, partial cds; mitochondrial	693772	unknown Metazoa
B	4	high	OTU_958	27	gi|593024652|gb|KF955101.1|	5.09e-55	80.268	KF955101	Lemnalia sp. D CSM-2013 voucher RMNH:Coel. 40939 cytochrome oxidase subunit I (cox1) gene, partial cds; mitochondrial	1441011	unknown Metazoa
B	4	high	OTU_1509	29	gi|283050883|gb|GU070902.1|	1.34e-80	85.016	GU070902	Invertebrate environmental sample clone B01 cytochrome oxidase subunit I (COI) gene, partial cds; mitochondrial	693772	unknown Metazoa
B	4	high	OTU_714	30	gi|1378736801|gb|MG441544.1|	1.47e-35	85.000	MG441544	Cotesia sp. BIOUG23303-D03 cytochrome oxidase subunit 1 (COI) gene, partial cds; mitochondrial	2147638	cellular organisms; Eukaryota; Opisthokonta; Metazoa; Eumetazoa; Bilateria; Protostomia; Ecdysozoa; Panarthropoda; Arthropoda; Mandibulata; Pancrustacea; Hexapoda; Insecta; Dicondylia; Pterygota; Neoptera; Holometabola; Hymenoptera; Apocrita; Parasitoida; Ichneumonoidea; Braconidae; Microgastrinae; Cotesia; unclassified Cotesia
B	4	high	OTU_1014	31	gi|374967425|gb|JQ561304.1|	3.04e-57	81.625	JQ561304	Gorgone sp. fellearisDHJ02 cytochrome oxidase subunit 1 (COI) gene, partial cds; mitochondrial	705648	unknown Metazoa
B	4	high	OTU_559	33	gi|379996241|gb|JN936618.1|	1.58e-164	100.000	JN936618	Synchaeta kitina isolate 44SK3Seefeld cytochrome oxidase subunit I (COI) gene, partial cds; mitochondrial	1156572	cellular organisms; Eukaryota; Opisthokonta; Metazoa; Eumetazoa; Bilateria; Protostomia; Spiralia; Gnathifera; Rotifera; Monogononta; Pseudotrocha; Ploima; Synchaetidae; Synchaeta	Synchaeta kitina
B	4	high	OTU_1117	33	gi|1360720268|gb|MF709692.1|	1.09e-56	84.100	MF709692	Atrichopogon sp. BIOUG15031-E09 cytochrome oxidase subunit 1 (COI) gene, partial cds; mitochondrial	2116861	unknown Metazoa
B	4	high	OTU_2383	33	gi|1587120505|gb|MH532297.1|	2.51e-13	84.884	MH532297	Haemaphysalis parva voucher p181 cytochrome oxidase subunit I (COI) gene, partial cds; mitochondrial	630956	unknown Metazoa
B	4	high	OTU_1285	34	gi|1043307809|gb|KX039248.1|	4.21e-16	77.711	KX039248	Maso sundevalli voucher 00786400 cytochrome oxidase subunit 1 (COI) gene, partial cds; mitochondrial	1663304	unknown Metazoa
B	4	high	OTU_2456	35	gi|1135567357|dbj|LC191570.1|	3.99e-46	79.433	LC191570	Chrysaora pacifica mitochondrial COX1 gene for cytochrome c oxidase subunit 1, partial cds, haplotype: Cpa04	1911418	unknown Metazoa
B	4	high	OTU_242	37	gi|283050939|gb|GU070934.1|	7.29e-163	100.000	GU070934	Invertebrate environmental sample clone G03 cytochrome oxidase subunit I (COI) gene, partial cds; mitochondrial	693772	unknown Metazoa
B	4	high	OTU_82	38	gi|1625814613|gb|MK833920.1|	3.02e-62	82.857	MK833920	Demospongiae sp. DGM-2019 voucher USNM:IZ:1526900 cytochrome oxidase subunit 1 (COI) gene, partial cds; mitochondrial	2572793	unknown Metazoa
B	4	high	OTU_570	42	gi|923620049|gb|KM224509.1|	1.77e-79	85.862	KM224509	Callicera aurata voucher MZH:Y1805 cytochrome c oxidase subunit I (COI) gene, partial cds; mitochondrial	1637455	cellular organisms; Eukaryota; Opisthokonta; Metazoa; Eumetazoa; Bilateria; Protostomia; Ecdysozoa; Panarthropoda; Arthropoda; Mandibulata; Pancrustacea; Hexapoda; Insecta; Dicondylia; Pterygota; Neoptera; Holometabola; Diptera; Brachycera; Muscomorpha; Eremoneura; Cyclorrhapha; Aschiza; Syrphoidea; Syrphidae; Eristalinae; Callicerini; Callicera
B	4	high	OTU_2268	42	gi|1196576223|gb|KY836753.1|	6.58e-54	80.919	KY836753	Phoridae voucher BIOUG02132-A06 cytochrome oxidase subunit 1 (COI) gene, partial cds; mitochondrial	1995668	unknown Metazoa
B	4	high	OTU_2305	42	gi|1450427870|emb|LT882870.1|	6.77e-34	78.723	LT882870	Deronectes opatrinus mitochondrial partial COI gene for cytochrome oxidase subunit 1, specimen voucher MNCN-AI629	156934	unknown Metazoa
B	4	high	OTU_954	42	gi|429538053|gb|JX951870.1|	2.38e-48	80.220	JX951870	Atypoides riversi isolate norCRYSTAL_MY1099 cytochrome oxidase subunit I gene, partial cds; mitochondrial	389871	unknown Metazoa
B	4	high	OTU_2223	44	gi|1755169697|gb|MK732310.1|	3.04e-57	80.063	MK732310	Culicoides paolae isolate MA002-D24-03 cytochrome oxidase subunit I (COI) gene, partial cds; mitochondrial	1494423	unknown Metazoa
B	4	high	OTU_682	45	gi|1052444383|gb|KR890882.1|	5.12e-50	80.142	KR890882	Alysiinae sp. BOLD-2016 voucher BIOUG04870-A02 cytochrome oxidase subunit 1 (COI) gene, partial cds; mitochondrial	1881743	unknown Metazoa
B	4	high	OTU_925	47	gi|1534504976|gb|MH395280.1|	5.38e-15	79.412	MH395280	Helicopsis austriaca isolate au10 cytochrome c oxidase subunit 1 (COI) gene, partial cds; mitochondrial	2496358	unknown Metazoa
B	4	high	OTU_2097	49	gi|411152417|gb|JX835852.1|	1.16e-16	82.051	JX835852	Tydeidae sp. BOLD:ABV1840 voucher BIOUG01188-80 cytochrome oxidase subunit 1 (COI) gene, partial cds; mitochondrial	1251683	unknown Metazoa
B	4	high	OTU_828	51	gi|1783406265|gb|MN349004.1|	4.05e-36	77.737	MN349004	Psoroptidae sp. BOLD:ACV2635 voucher BIOUG21866-G08 cytochrome oxidase subunit 1 (COI) gene, partial cds; mitochondrial	2679645	unknown Metazoa
B	4	high	OTU_1792	54	gi|283050881|gb|GU070901.1|	2.27e-83	85.809	GU070901	Invertebrate environmental sample clone A06 cytochrome oxidase subunit I (COI) gene, partial cds; mitochondrial	693772	unknown Metazoa
B	4	high	OTU_9	56	gi|320172537|gb|HQ379412.1|	2.38e-48	79.070	HQ379412	Endectyon delaubenfelsi voucher BELUM<GBR>:Mc4527 cytochrome oxidase subunit I (COI) gene, partial cds; mitochondrial	942683	unknown Metazoa
B	4	high	OTU_111	60	gi|270271608|gb|GQ119957.1|	1.47e-30	82.530	GQ119957	Bargmannia sp. 1 BO-2009 isolate Barg01 cytochrome oxidase subunit I (COI) gene, partial cds; mitochondrial	645326	unknown Metazoa
B	4	high	OTU_461	60	gi|270271578|gb|GQ119942.1|	5.02e-65	82.770	GQ119942	Agalma elegans isolate Agal03 cytochrome oxidase subunit I (COI) gene, partial cds; mitochondrial	316166	unknown Metazoa
B	4	high	OTU_963	62	gi|1393898847|gb|MG811652.1|	2.29e-78	84.127	MG811652	Zanclea sessilis cytochrome oxidase subunit I gene, partial cds; mitochondrial	264065	unknown Metazoa
B	4	high	OTU_290	69	gi|270271580|gb|GQ119943.1|	1.46e-35	76.976	GQ119943	Agalma elegans isolate Agel03 cytochrome oxidase subunit I (COI) gene, partial cds; mitochondrial	316166	unknown Metazoa
B	4	high	OTU_316	69	gi|270271664|gb|GQ119985.1|	1.87e-39	78.322	GQ119985	Forskalia tholoides isolate Foth01 cytochrome oxidase subunit I (COI) gene, partial cds; mitochondrial	316179	unknown Metazoa
B	4	high	OTU_100	72	gi|1189131137|dbj|LC215609.1|	4.79e-105	89.389	LC215609	Trichocerca sp. WM-2017e mitochondrial COI gene for cytochrome c oxidase subunit I, partial cds, isolate: Tricho_148	1957058	cellular organisms; Eukaryota; Opisthokonta; Metazoa; Eumetazoa; Bilateria; Protostomia; Spiralia; Gnathifera; Rotifera; Monogononta; Pseudotrocha; Ploima; Trichocercidae; Trichocerca; unclassified Trichocerca
B	4	high	OTU_1520	80	gi|386367636|gb|JQ247154.1|	6.72e-39	77.778	JQ247154	Trochidrobia smithi haplotype 67 cytochrome oxidase subunit 1 (COI) gene, partial cds; mitochondrial	1181784	unknown Metazoa
B	4	high	OTU_1510	85	gi|283050881|gb|GU070901.1|	6.26e-89	87.415	GU070901	Invertebrate environmental sample clone A06 cytochrome oxidase subunit I (COI) gene, partial cds; mitochondrial	693772	unknown Metazoa
B	4	high	OTU_143	86	gi|1551494896|gb|MH282606.1|	6.58e-54	81.295	MH282606	Aglaophenia lophocarpa voucher DOP C4317 cytochrome oxidase subunit I (COI) gene, partial cds; mitochondrial	475195	unknown Metazoa
B	4	high	OTU_173	89	gi|1196582043|gb|KY839664.1|	6.72e-39	78.014	KY839664	Psychodidae sp. BIOUG04908-C06 cytochrome oxidase subunit 1 (COI) gene, partial cds; mitochondrial	1998941	unknown Metazoa
B	4	high	OTU_1328	96	gi|283050908|gb|GU070917.1|	6.00e-119	91.746	GU070917	Invertebrate environmental sample clone E02 cytochrome oxidase subunit I (COI) gene, partial cds; mitochondrial	693772	unknown Metazoa
B	4	high	OTU_1246	102	gi|1069323538|gb|KX665223.1|	1.43e-45	77.987	KX665223	Obelia dichotoma voucher MZUSP:2819 cytochrome oxidase subunit I (COI) gene, partial cds; mitochondrial	37520	unknown Metazoa
B	4	high	OTU_168	104	gi|1039024796|gb|KU600571.1|	5.16e-45	88.199	KU600571	Impatiophila longifolia voucher 001151 cytochrome c oxidase subunit I (COI) gene, partial cds; mitochondrial	1861810	cellular organisms; Eukaryota; Opisthokonta; Metazoa; Eumetazoa; Bilateria; Protostomia; Ecdysozoa; Panarthropoda; Arthropoda; Mandibulata; Pancrustacea; Hexapoda; Insecta; Dicondylia; Pterygota; Neoptera; Holometabola; Diptera; Brachycera; Muscomorpha; Eremoneura; Cyclorrhapha; Schizophora; Acalyptratae; Ephydroidea; Drosophilidae; Drosophilinae; Colocasiomyini; Impatiophila
B	4	high	OTU_891	107	gi|1005937971|gb|KT958164.1|	1.89e-39	78.596	KT958164	Chiltoniidae sp. CU1 isolate ST328_8600_Cunyu cytochrome oxidase subunit 1 (CO1) gene, partial cds; mitochondrial	1745274	unknown Metazoa
B	4	high	OTU_375	112	gi|332801970|gb|JF793235.1|	1.47e-30	76.667	JF793235	Meteorus sp. Janzen28 cytochrome oxidase subunit 1 (COI) gene, partial cds; mitochondrial	1031138	unknown Metazoa
B	4	high	OTU_1062	113	gi|1486796541|gb|MH271342.1|	2.44e-08	77.778	MH271342	Chorthippus cazurroi isolate Lla3 cytochrome c oxidase subunit I (COI) gene, partial cds; mitochondrial	1321392	unknown Metazoa
B	4	high	OTU_155	115	gi|270271580|gb|GQ119943.1|	1.43e-45	79.181	GQ119943	Agalma elegans isolate Agel03 cytochrome oxidase subunit I (COI) gene, partial cds; mitochondrial	316166	unknown Metazoa
B	4	high	OTU_309	118	gi|1574038740|gb|MK168805.1|	5.03e-55	81.469	MK168805	Aleyrodes sp. APB1024162 cytochrome oxidase subunit 1 (COI) gene, partial cds; mitochondrial	2488667	unknown Metazoa
B	4	high	OTU_393	129	gi|342780605|gb|JN288086.1|	3.18e-32	76.897	JN288086	Braconidae sp. ASBZI477-10 voucher BIOUG<CAN>:10BZMT-0477 cytochrome oxidase subunit 1 (COI) gene, partial cds; mitochondrial	2549174	unknown Metazoa
B	4	high	OTU_424	129	gi|786321459|gb|KP136553.1|	2.37e-53	80.851	KP136553	Crustacea environmental sample clone Bsex-23 cytochrome oxidase subunit I (COI) gene, partial cds; mitochondrial	696709	unknown Metazoa
B	4	high	OTU_628	130	gi|322403315|gb|HQ954336.1|	2.33e-63	83.094	HQ954336	Sphaerius acaroides voucher BC ZSM COL 01715 cytochrome oxidase subunit 1 (COI) gene, partial cds; mitochondrial	1588469	unknown Metazoa
B	4	high	OTU_717	134	gi|1509160763|gb|MG421455.1|	4.22e-06	91.489	MG421455	Lepidonotus squamatus voucher BIOUG06965-A07 cytochrome oxidase subunit 1 (COI) gene, partial cds; mitochondrial	222003	unknown Metazoa
B	4	high	OTU_164	141	gi|998246911|gb|KP974033.1|	1.88e-34	77.652	KP974033	Paraiberobathynella cf. fagei ABI-2012 voucher MNCN:ADN:29674 cytochrome oxidase subunit I (coi) gene, partial cds; mitochondrial	1280595	unknown Metazoa
B	4	high	OTU_1053	143	gi|982838271|gb|KR243895.1|	2.37e-53	83.613	KR243895	Mycomyinae sp. BOLD:ACL1638 voucher BIOUG09522-D01 cytochrome oxidase subunit 1 (COI) gene, partial cds; mitochondrial	1784706	unknown Metazoa
B	4	high	OTU_659	150	gi|323328764|gb|HQ991614.1|	1.43e-45	80.545	HQ991614	Pisaura sp. 1GAB_PAK voucher NIBGE SPD-00091 cytochrome oxidase subunit 1 (COI) gene, partial cds; mitochondrial	2579405	unknown Metazoa
B	4	high	OTU_279	152	gi|270271542|gb|GU183783.1|	6.58e-54	80.339	GU183783	Thysanopoda obtusifrons voucher UCONN:Eu02.3.1 cytochrome oxidase subunit I (COI) gene, partial cds; mitochondrial	149076	unknown Metazoa
B	4	high	OTU_126	178	gi|529949939|gb|KC287426.1|	0.009	100.000	KC287426	Acartia tsuensis voucher AtsU2.5 cytochrome c oxidase subunit I (COI) gene, partial cds; mitochondrial	1267137	unknown Metazoa
B	4	high	OTU_456	185	gi|283050935|gb|GU070932.1|	1.42e-50	83.117	GU070932	Invertebrate environmental sample clone B04 cytochrome oxidase subunit I (COI) gene, partial cds; mitochondrial	693772	unknown Metazoa
B	4	high	OTU_755	197	gi|1398234140|gb|MF884684.1|	2.32e-68	83.056	MF884684	Mycetophila sp. BIOUG23382-E03 cytochrome oxidase subunit 1 (COI) gene, partial cds; mitochondrial	2215966	unknown Metazoa
B	4	high	OTU_313	217	gi|1720336128|gb|MN216101.1|	1.17e-11	80.374	MN216101	Sicarius peruensis isolate Sic520 cytochrome c oxidase subunit I gene, partial cds; mitochondrial	571541	unknown Metazoa
B	4	high	OTU_32	233	gi|514884314|gb|KC618850.1|	7.42e-158	98.746	KC618850	Keratella cochlearis isolate 55KC10Voels cytochrome oxidase subunit I (COI) gene, partial cds; mitochondrial	204738	cellular organisms; Eukaryota; Opisthokonta; Metazoa; Eumetazoa; Bilateria; Protostomia; Spiralia; Gnathifera; Rotifera; Monogononta; Pseudotrocha; Ploima; Brachionidae; Keratella	Keratella cochlearis
B	4	high	OTU_257	259	gi|1004525424|gb|KU314799.1|	4.08e-31	75.839	KU314799	Rossmaessleria sicanoides voucher ZMH 101905-3618 cytochrome oxidase subunit I (cox1) gene, partial cds; mitochondrial	1701738	unknown Metazoa
B	4	high	OTU_251	280	gi|1169320095|gb|KU917021.1|	4.13e-21	81.955	KU917021	Phymatodes alni voucher ZFMK-TIS-5798 cytochrome oxidase subunit 1 (COI) gene, partial cds; mitochondrial	878342	unknown Metazoa
B	4	high	OTU_530	298	gi|1196581545|gb|KY839415.1|	3.02e-62	82.796	KY839415	Phoridae voucher BIOUG02391-H01 cytochrome oxidase subunit 1 (COI) gene, partial cds; mitochondrial	1995847	unknown Metazoa
B	4	high	OTU_781	304	gi|60593264|gb|AY928567.1|	1.13e-31	78.696	AY928567	Iberus gualtierianus voucher IaJ-04 (USB) cytochrome c oxidase subunit I (COX1) gene, partial cds; mitochondrial	265991	unknown Metazoa
B	4	high	OTU_140	308	gi|1142894926|gb|KY357790.1|	2.35e-58	82.079	KY357790	Arhopalus sp. TX13_77.01r cytochrome oxidase subunit 1 (COI) gene, partial cds; mitochondrial	1929588	unknown Metazoa
B	4	high	OTU_137	317	gi|1551495110|gb|MH282713.1|	5.23e-35	76.868	MH282713	Lytocarpia miriophyllum voucher DOP C6835 cytochrome oxidase subunit I (COI) gene, partial cds; mitochondrial	1073936	unknown Metazoa
B	4	high	OTU_374	318	gi|292396443|gb|GU141089.1|	3.14e-42	78.671	GU141089	Cotesia sp. jft05 voucher BIOUG<CAN>:07PROBE-23450 cytochrome oxidase subunit 1 (COI) gene, partial cds; mitochondrial	694073	unknown Metazoa
B	4	high	OTU_676	325	gi|1173698051|gb|KX860607.1|	1.42e-50	80.000	KX860607	Sciota sp. NIBGE MOT-03037 cytochrome oxidase subunit 1 (COI) gene, partial cds; mitochondrial	1975443	unknown Metazoa
B	4	high	OTU_633	336	gi|1530725254|gb|MH238074.1|	7.29e-163	100.000	MH238074	Osmerus eperlanus isolate OSEP489 mitochondrion, complete genome	29151	cellular organisms; Eukaryota; Opisthokonta; Metazoa; Eumetazoa; Bilateria; Deuterostomia; Chordata; Craniata; Vertebrata; Gnathostomata; Teleostomi; Euteleostomi; Actinopterygii; Actinopteri; Neopterygii; Teleostei; Osteoglossocephalai; Clupeocephala; Euteleosteomorpha; Stomiatii; Osmeriformes; Osmeridae; Osmerinae; Osmerus	Osmerus eperlanus
B	4	high	OTU_292	336	gi|1214475386|gb|MF103617.1|	1.92e-19	75.758	MF103617	Clostera nr. apicalis 06-BLLOC-3370 cytochrome oxidase subunit 1 (COI) gene, partial cds; mitochondrial	2017320	unknown Metazoa
B	4	high	OTU_66	385	gi|490342756|gb|KC617066.1|	9.56e-152	97.785	KC617066	Macrothrix sp. HE-364 cytochrome oxidase subunit 1 (COI) gene, partial cds; mitochondrial	1318556	cellular organisms; Eukaryota; Opisthokonta; Metazoa; Eumetazoa; Bilateria; Protostomia; Ecdysozoa; Panarthropoda; Arthropoda; Mandibulata; Pancrustacea; Crustacea; Branchiopoda; Phyllopoda; Diplostraca; Cladocera; Anomopoda; Macrotrichidae; Macrothrix; unclassified Macrothrix	Macrothrix sp. HE-364
B	4	high	OTU_272	406	gi|1481838156|gb|MF704296.1|	1.94e-14	76.970	MF704296	Cecidomyiidae sp. BIOUG21409-C08 cytochrome oxidase subunit 1 (COI) gene, partial cds; mitochondrial	2356310	unknown Metazoa
B	4	high	OTU_529	412	gi|283050881|gb|GU070901.1|	6.18e-99	87.937	GU070901	Invertebrate environmental sample clone A06 cytochrome oxidase subunit I (COI) gene, partial cds; mitochondrial	693772	unknown Metazoa
B	4	high	OTU_261	538	gi|751360515|gb|KJ941279.1|	5.35e-20	75.546	KJ941279	Dysdera hungarica isolate 886 cytochrome oxidase subunit 1 (COI) gene, partial cds; mitochondrial	483888	unknown Metazoa
B	4	high	OTU_182	557	gi|627759639|gb|KF674552.1|	1.13e-31	85.816	KF674552	Adenomera andreae voucher MTR13806 cytochrome oxidase subunit I (COI) gene, partial cds; mitochondrial	479879	cellular organisms; Eukaryota; Opisthokonta; Metazoa; Eumetazoa; Bilateria; Deuterostomia; Chordata; Craniata; Vertebrata; Gnathostomata; Teleostomi; Euteleostomi; Sarcopterygii; Dipnotetrapodomorpha; Tetrapoda; Amphibia; Batrachia; Anura; Neobatrachia; Hyloidea; Leptodactylidae; Leptodactylinae; Adenomera
B	4	high	OTU_60	568	gi|1611818461|gb|MH254780.1|	6.61e-04	100.000	MH254780	Plectostoma concinnum voucher KPH01593.13 cytochrome oxidase subunit 1 (COI) gene, partial cds; mitochondrial	2562846	unknown Metazoa
B	4	high	OTU_368	589	gi|211998936|gb|EU815588.1|	1.90e-29	76.538	EU815588	Breda jovialis cytochrome oxidase subunit I (COI) gene, partial cds; mitochondrial	570005	unknown Metazoa
B	4	high	OTU_102	603	gi|259881955|gb|GQ373950.1|	8.95e-18	82.114	GQ373950	Neanuridae sp. DPCOL55909 voucher 2953C10_Sk061510 cytochrome oxidase subunit 1 (COI) gene, partial cds; mitochondrial	676393	unknown Metazoa
B	4	high	OTU_132	607	gi|223364593|gb|EU982737.1|	1.15e-21	80.822	EU982737	Chromodoris norrisi voucher CAS:CASIZ pending cytochrome oxidase subunit I gene, partial cds; mitochondrial	589669	unknown Metazoa
B	4	high	OTU_40	729	gi|1236177206|gb|KX755302.1|	5.38e-15	77.160	KX755302	Proechimys echinothrix voucher INPA:SISPUR-M-177 mitochondrion, complete genome	2025911	unknown Metazoa
B	4	high	OTU_90	846	gi|1274809865|gb|MF983570.1|	6.77e-34	76.712	MF983570	Ariophanta lahatensis voucher FLMNH494014 cytochrome oxidase subunit 1 (COI) gene, partial cds; mitochondrial	2052472	unknown Metazoa
B	4	high	OTU_84	879	gi|300953268|gb|HM018660.1|	3.96e-51	80.272	HM018660	Phyllangia papuensis isolate MVK202A cytochrome oxidase subunit 1 (COX1) gene, partial cds; mitochondrial	865892	unknown Metazoa
B	4	high	OTU_172	1085	gi|937602177|gb|KM644343.1|	8.40e-63	82.857	KM644343	Mycetophilidae sp. BOLD:ABW7884 voucher BIOUG04890-C01 cytochrome oxidase subunit 1 (COI) gene, partial cds; mitochondrial	1694212	unknown Metazoa
B	4	high	OTU_37	1125	gi|300174573|emb|FN432418.1|	3.93e-56	81.720	FN432418	Dermanyssus carpathicus mitochondrial partial coi gene for cytochrome oxidase subunit I, isolate RQ23	480687	unknown Metazoa
B	4	high	OTU_89	1586	gi|148612197|gb|EF540787.1|	7.50e-143	100.000	EF540787	Cordylophora sp. IM1 cytochrome c oxidase subunit I (COI) gene, partial cds; mitochondrial	446538	cellular organisms; Eukaryota; Opisthokonta; Metazoa; Eumetazoa; Cnidaria; Hydrozoa; Hydroidolina; Anthoathecata; Filifera; Oceaniidae; Cordylophora; unclassified Cordylophora	Cordylophora sp. IM1
B	4	high	OTU_128	1907	gi|1767106814|gb|MN407240.1|	8.28e-73	85.000	MN407240	Phoridae sp. isolate UGC0007972 cytochrome oxidase subunit I (cox1) gene, partial cds; mitochondrial	2651588	cellular organisms; Eukaryota; Opisthokonta; Metazoa; Eumetazoa; Bilateria; Protostomia; Ecdysozoa; Panarthropoda; Arthropoda; Mandibulata; Pancrustacea; Hexapoda; Insecta; Dicondylia; Pterygota; Neoptera; Holometabola; Diptera; Brachycera; Muscomorpha; Eremoneura; Cyclorrhapha; Aschiza; Platypezoidea; Phoridae; unclassified Phoridae
B	4	high	OTU_59	2140	gi|1009081545|gb|KU381154.1|	1.50e-15	73.188	KU381154	Physocleora sp. BOLD:ACJ8232 voucher ID 19198 cytochrome oxidase subunit 1 (COI) gene, partial cds; mitochondrial	1817218	unknown Metazoa
B	4	high	OTU_67	3369	gi|332327593|gb|JF876748.1|	1.83e-54	81.071	JF876748	Cerodontha sp. n. JWDCH463-10 voucher BIOUG<CAN>:10PROBE-12669 cytochrome oxidase subunit 1 (COI) gene, partial cds; mitochondrial	2340336	unknown Metazoa
B	5	high	OTU_3128	3	gi|982817014|gb|KR780072.1|	6.68e-44	78.105	KR780072	Sapporia repetita cytochrome oxidase subunit 1 gene, partial cds; mitochondrial	1783578	unknown Metazoa
B	5	high	OTU_3676	3	gi|1779937849|gb|MN551542.1|	2.47e-23	74.564	MN551542	Bulinus tropicus voucher UGSB 21571 cytochrome c oxidase subunit I (COI) gene, partial cds; mitochondrial	159642	unknown Metazoa
B	5	high	OTU_815	3	gi|918053749|gb|KM570759.1|	3.02e-62	82.746	KM570759	Atrichomelina pubera voucher 08BBDIP-0070 cytochrome oxidase subunit 1 (COI) gene, partial cds; mitochondrial	320935	unknown Metazoa
B	5	high	OTU_1246	4	gi|1069323538|gb|KX665223.1|	1.43e-45	77.987	KX665223	Obelia dichotoma voucher MZUSP:2819 cytochrome oxidase subunit I (COI) gene, partial cds; mitochondrial	37520	unknown Metazoa
B	5	high	OTU_1619	4	gi|283050881|gb|GU070901.1|	3.77e-86	85.489	GU070901	Invertebrate environmental sample clone A06 cytochrome oxidase subunit I (COI) gene, partial cds; mitochondrial	693772	unknown Metazoa
B	5	high	OTU_1918	4	gi|1402364808|gb|MH338995.1|	5.12e-50	80.070	MH338995	Gastropoda sp. KSA_1919 cytochrome c oxidase subunit I (COI) gene, partial cds; mitochondrial	2229964	unknown Metazoa
B	5	high	OTU_3640	4	gi|115490227|gb|DQ631986.1|	1.24e-17	77.487	DQ631986	Turbopsebius sp. SLW-2002 cytochrome oxidase subunit I (COI) gene, partial cds; mitochondrial	210277	unknown Metazoa
B	5	high	OTU_1114	5	gi|283050881|gb|GU070901.1|	4.77e-100	89.073	GU070901	Invertebrate environmental sample clone A06 cytochrome oxidase subunit I (COI) gene, partial cds; mitochondrial	693772	unknown Metazoa
B	5	high	OTU_1355	5	gi|283050881|gb|GU070901.1|	3.56e-126	93.548	GU070901	Invertebrate environmental sample clone A06 cytochrome oxidase subunit I (COI) gene, partial cds; mitochondrial	693772	unknown Metazoa
B	5	high	OTU_327	5	gi|332327593|gb|JF876748.1|	1.10e-51	81.041	JF876748	Cerodontha sp. n. JWDCH463-10 voucher BIOUG<CAN>:10PROBE-12669 cytochrome oxidase subunit 1 (COI) gene, partial cds; mitochondrial	2340336	unknown Metazoa
B	5	high	OTU_3782	5	gi|1625814643|gb|MK833935.1|	6.58e-54	80.272	MK833935	Neopetrosia exigua voucher USNM:IZ:1526889 cytochrome oxidase subunit 1 (COI) gene, partial cds; mitochondrial	595373	unknown Metazoa
B	5	high	OTU_1328	6	gi|283050908|gb|GU070917.1|	6.00e-119	91.746	GU070917	Invertebrate environmental sample clone E02 cytochrome oxidase subunit I (COI) gene, partial cds; mitochondrial	693772	unknown Metazoa
B	5	high	OTU_1434	6	gi|397739934|gb|JX260666.1|	1.41e-55	80.822	JX260666	Culex salinarius voucher NEONTculicid2044 cytochrome oxidase subunit 1 (COI) gene, partial cds; mitochondrial	38743	unknown Metazoa
B	5	high	OTU_592	6	gi|270271764|gb|GQ120036.1|	6.63e-49	79.322	GQ120036	Praya reticulata isolate Prre01 cytochrome oxidase subunit I (COI) gene, partial cds; mitochondrial	645363	unknown Metazoa
B	5	high	OTU_4335	7	gi|83285130|gb|DQ297773.1|	2.62e-23	85.217	DQ297773	Euchlanis dilatata cytochrome c oxidase subunit I gene, partial cds; mitochondrial	231620	cellular organisms; Eukaryota; Opisthokonta; Metazoa; Eumetazoa; Bilateria; Protostomia; Spiralia; Gnathifera; Rotifera; Monogononta; Pseudotrocha; Ploima; Brachionidae; Euchlanis
B	5	high	OTU_3027	7	gi|1063545516|gb|KU203079.1|	2.42e-38	77.817	KU203079	Bychovskiata squatarolae voucher UMMZ BMOC 08-0528-001 AD1259 cytochrome oxidase subunit I (COX1) gene, partial cds; mitochondrial	133294	unknown Metazoa
B	5	high	OTU_3441	7	gi|305653649|gb|HQ024247.1|	3.81e-56	82.051	HQ024247	Spirorbis sp. CMC02 voucher BIOUG<CAN>:HUNTSPOL0208 cytochrome oxidase subunit 1 (COI) gene, partial cds; mitochondrial	880395	unknown Metazoa
B	5	high	OTU_1697	8	gi|115490227|gb|DQ631986.1|	1.02e-17	77.487	DQ631986	Turbopsebius sp. SLW-2002 cytochrome oxidase subunit I (COI) gene, partial cds; mitochondrial	210277	unknown Metazoa
B	5	high	OTU_4539	8	gi|1276726646|gb|KY611204.1|	2.98e-72	82.965	KY611204	Stomolophus sp. 5 LGD-2017 isolate M0D016014X_NIANGUI cytochrome c oxidase subunit I (COI) gene, partial cds; mitochondrial	2053108	unknown Metazoa
B	5	high	OTU_4754	8	gi|1206875689|emb|LT671757.1|	1.84e-49	79.725	LT671757	Clistoabdominalis sinaiensis mitochondrial partial COI gene for cytochrome oxidase subunit 1, specimen voucher CK808	1926825	unknown Metazoa
B	5	high	OTU_4912	8	gi|115490227|gb|DQ631986.1|	1.09e-17	77.487	DQ631986	Turbopsebius sp. SLW-2002 cytochrome oxidase subunit I (COI) gene, partial cds; mitochondrial	210277	unknown Metazoa
B	5	high	OTU_852	8	gi|311057667|gb|HM912269.1|	3.18e-32	83.636	HM912269	Idaea abnorma voucher BC EF Lep 01825 cytochrome oxidase subunit 1 (COI) gene, partial cds; mitochondrial	1870003	unknown Metazoa
B	5	high	OTU_1768	9	gi|1771306351|gb|MN344713.1|	3.02e-62	81.073	MN344713	Leucochrysa insularis voucher USNM:ENT:01454211 cytochrome oxidase subunit 1 (COI) gene, partial cds; mitochondrial	2610060	unknown Metazoa
B	5	high	OTU_2178	9	gi|553061176|gb|KF309770.1|	3.00e-67	83.448	KF309770	Nanos peyrierasi isolate Nan.pey.20.1 cytochrome c oxidase subunit 1 (COI) gene, partial cds; mitochondrial	490868	unknown Metazoa
B	5	high	OTU_3752	9	gi|283050881|gb|GU070901.1|	3.72e-96	87.342	GU070901	Invertebrate environmental sample clone A06 cytochrome oxidase subunit I (COI) gene, partial cds; mitochondrial	693772	unknown Metazoa
B	5	high	OTU_4119	9	gi|296819898|gb|GU664743.1|	3.99e-46	79.110	GU664743	Lepidoptera sp. BOLD:AAB9198 voucher 08-SRNP-32680 cytochrome oxidase subunit 1 (COI) gene, partial cds; mitochondrial	837213	unknown Metazoa
B	5	high	OTU_2405	10	gi|606237038|gb|KJ202798.1|	5.38e-15	74.537	KJ202798	Altica tombacina voucher CHU06-COL-309 cytochrome oxidase subunit 1 (COI) gene, partial cds; mitochondrial	1483805	unknown Metazoa
B	5	high	OTU_799	10	gi|283050881|gb|GU070901.1|	4.98e-70	83.502	GU070901	Invertebrate environmental sample clone A06 cytochrome oxidase subunit I (COI) gene, partial cds; mitochondrial	693772	unknown Metazoa
B	5	high	OTU_893	10	gi|383929937|gb|JQ809025.1|	2.42e-38	78.417	JQ809025	Duplicaria sp. NP3 isolate MNHN-IM-2009-10134 cytochrome oxidase subunit I gene, partial cds; mitochondrial	1167536	unknown Metazoa
B	5	high	OTU_155	11	gi|270271580|gb|GQ119943.1|	1.43e-45	79.181	GQ119943	Agalma elegans isolate Agel03 cytochrome oxidase subunit I (COI) gene, partial cds; mitochondrial	316166	unknown Metazoa
B	5	high	OTU_3620	11	gi|972385831|gb|KU146914.1|	5.09e-55	81.784	KU146914	Tachina canariensis voucher JP00206 cytochrome oxidase subunit 1 (COI) gene, partial cds; mitochondrial	631325	unknown Metazoa
B	5	high	OTU_1623	12	gi|283050881|gb|GU070901.1|	3.74e-91	87.625	GU070901	Invertebrate environmental sample clone A06 cytochrome oxidase subunit I (COI) gene, partial cds; mitochondrial	693772	unknown Metazoa
B	5	high	OTU_4081	12	gi|1249141440|gb|KX866753.1|	4.05e-36	76.897	KX866753	Spirastrella cunctatrix voucher Po.25527 cytochrome c oxidase subunit 1 (COI) gene, partial cds; mitochondrial	1368214	unknown Metazoa
B	5	high	OTU_838	12	gi|1551495106|gb|MH282711.1|	8.70e-38	77.076	MH282711	Lytocarpia brevirostris voucher MHNG INVE 49930 cytochrome oxidase subunit I (COI) gene, partial cds; mitochondrial	1667356	unknown Metazoa
B	5	high	OTU_982	12	gi|1068023018|gb|KR746436.1|	3.11e-42	78.596	KR746436	Zygomyia sp. BOLD-2016 voucher BIOUG01522-A02 cytochrome oxidase subunit 1 (COI) gene, partial cds; mitochondrial	1891821	unknown Metazoa
B	5	high	OTU_472	13	gi|1189130979|dbj|LC215530.1|	3.43e-161	99.373	LC215530	Keratella sp. WM-2017a mitochondrial COI gene for cytochrome c oxidase subunit I, partial cds, isolate: Kcoc_161	1957037	cellular organisms; Eukaryota; Opisthokonta; Metazoa; Eumetazoa; Bilateria; Protostomia; Spiralia; Gnathifera; Rotifera; Monogononta; Pseudotrocha; Ploima; Brachionidae; Keratella; unclassified Keratella	Keratella sp. WM-2017a
B	5	high	OTU_516	13	gi|1652855094|gb|MK038770.1|	6.77e-34	77.003	MK038770	Livoneca redmanii cytochrome oxidase subunit I (COI) gene, partial cds; mitochondrial	1798859	unknown Metazoa
B	5	high	OTU_1937	14	gi|312858287|gb|HM891887.1|	2.98e-72	84.429	HM891887	Potamia littoralis voucher BUIC-CHU0891 cytochrome oxidase subunit 1 (COI) gene, partial cds; mitochondrial	559705	unknown Metazoa
B	5	high	OTU_2229	14	gi|283050881|gb|GU070901.1|	1.74e-89	87.291	GU070901	Invertebrate environmental sample clone A06 cytochrome oxidase subunit I (COI) gene, partial cds; mitochondrial	693772	unknown Metazoa
B	5	high	OTU_3378	14	gi|312155011|gb|HQ548944.1|	2.98e-72	84.806	HQ548944	Diolcogaster sp. Choi84 cytochrome oxidase subunit 1 (COI) gene, partial cds; mitochondrial	1098294	unknown Metazoa
B	5	high	OTU_424	14	gi|786321459|gb|KP136553.1|	2.37e-53	80.851	KP136553	Crustacea environmental sample clone Bsex-23 cytochrome oxidase subunit I (COI) gene, partial cds; mitochondrial	696709	unknown Metazoa
B	5	high	OTU_456	16	gi|283050935|gb|GU070932.1|	1.42e-50	83.117	GU070932	Invertebrate environmental sample clone B04 cytochrome oxidase subunit I (COI) gene, partial cds; mitochondrial	693772	unknown Metazoa
B	5	high	OTU_657	16	gi|301338564|gb|HM432804.1|	6.77e-34	76.271	HM432804	Lycoriella sp. TTDBW753-09 voucher BIOUG<CAN>:08BBDIP-1996 cytochrome oxidase subunit 1 (COI) gene, partial cds; mitochondrial	2330479	unknown Metazoa
B	5	high	OTU_2953	17	gi|283050881|gb|GU070901.1|	2.94e-82	87.143	GU070901	Invertebrate environmental sample clone A06 cytochrome oxidase subunit I (COI) gene, partial cds; mitochondrial	693772	unknown Metazoa
B	5	high	OTU_954	17	gi|429538053|gb|JX951870.1|	2.38e-48	80.220	JX951870	Atypoides riversi isolate norCRYSTAL_MY1099 cytochrome oxidase subunit I gene, partial cds; mitochondrial	389871	unknown Metazoa
B	5	high	OTU_2940	18	gi|1717389781|gb|MN138389.1|	1.10e-51	80.565	MN138389	Garveia annulata voucher BMBM0466 cytochrome oxidase subunit 1 (COI) gene, partial cds; mitochondrial	498507	unknown Metazoa
B	5	high	OTU_2082	19	gi|1020911029|gb|KR439772.1|	1.40e-60	81.633	KR439772	Cordyla sp. BOLD-2016 voucher BIOUG04357-A12 cytochrome oxidase subunit 1 (COI) gene, partial cds; mitochondrial	1888056	unknown Metazoa
B	5	high	OTU_2650	19	gi|283050881|gb|GU070901.1|	3.74e-91	87.625	GU070901	Invertebrate environmental sample clone A06 cytochrome oxidase subunit I (COI) gene, partial cds; mitochondrial	693772	unknown Metazoa
B	5	high	OTU_3013	19	gi|1495876775|gb|MH378885.1|	6.75e-29	75.779	MH378885	Obama tribalis voucher MZU PL.00288 cytochrome oxidase subunit I (COI) gene, partial cds; mitochondrial	2483224	unknown Metazoa
B	5	high	OTU_3136	19	gi|700676528|gb|KJ871323.1|	1.82e-59	80.442	KJ871323	Hydroscaphidae gen. sp. 2 DRM-2014 cytochrome oxidase subunit 1 gene, partial cds; mitochondrial	1554456	unknown Metazoa
B	5	high	OTU_1018	20	gi|514885130|gb|KC619253.1|	7.42e-158	98.746	KC619253	Polyarthra dolichoptera complex sp. UO-2013 isolate 209PD1Durst cytochrome oxidase subnit I (COI) gene, partial cds; mitochondrial	1344033	cellular organisms; Eukaryota; Opisthokonta; Metazoa; Eumetazoa; Bilateria; Protostomia; Spiralia; Gnathifera; Rotifera; Monogononta; Pseudotrocha; Ploima; Synchaetidae; Polyarthra	Polyarthra dolichoptera complex sp. UO-2013
B	5	high	OTU_1084	20	gi|1069323538|gb|KX665223.1|	6.72e-39	78.092	KX665223	Obelia dichotoma voucher MZUSP:2819 cytochrome oxidase subunit I (COI) gene, partial cds; mitochondrial	37520	unknown Metazoa
B	5	high	OTU_1124	20	gi|283050881|gb|GU070901.1|	3.74e-91	87.625	GU070901	Invertebrate environmental sample clone A06 cytochrome oxidase subunit I (COI) gene, partial cds; mitochondrial	693772	unknown Metazoa
B	5	high	OTU_368	20	gi|211998936|gb|EU815588.1|	1.90e-29	76.538	EU815588	Breda jovialis cytochrome oxidase subunit I (COI) gene, partial cds; mitochondrial	570005	unknown Metazoa
B	5	high	OTU_650	23	gi|270271580|gb|GQ119943.1|	2.30e-73	84.459	GQ119943	Agalma elegans isolate Agel03 cytochrome oxidase subunit I (COI) gene, partial cds; mitochondrial	316166	unknown Metazoa
B	5	high	OTU_2840	24	gi|270271874|gb|GQ120092.1|	6.68e-44	78.523	GQ120092	Cyanea sp. BO-2009 isolate Cyca04 cytochrome oxidase subunit I (COI) gene, partial cds; mitochondrial	645331	unknown Metazoa
B	5	high	OTU_713	24	gi|283050881|gb|GU070901.1|	8.22e-78	84.950	GU070901	Invertebrate environmental sample clone A06 cytochrome oxidase subunit I (COI) gene, partial cds; mitochondrial	693772	unknown Metazoa
B	5	high	OTU_775	24	gi|1169317767|gb|KU915857.1|	6.54e-59	82.105	KU915857	Pterostichus fasciatopunctatus voucher ZFMK-TIS-2003031 cytochrome oxidase subunit 1 (COI) gene, partial cds; mitochondrial	555427	unknown Metazoa
B	5	high	OTU_609	25	gi|270271742|gb|GQ120025.1|	1.10e-51	79.114	GQ120025	Nanomia cara isolate Naca34 cytochrome oxidase subunit I (COI) gene, partial cds; mitochondrial	645360	unknown Metazoa
B	5	high	OTU_2475	26	gi|1644883242|gb|MH881315.1|	2.38e-48	79.514	MH881315	Ceriagrion coromandelianum isolate 1COL1 cytochrome c oxidase I (COI) gene, partial cds; mitochondrial	638461	unknown Metazoa
B	5	high	OTU_778	26	gi|283050881|gb|GU070901.1|	6.22e-94	88.435	GU070901	Invertebrate environmental sample clone A06 cytochrome oxidase subunit I (COI) gene, partial cds; mitochondrial	693772	unknown Metazoa
B	5	high	OTU_2831	27	gi|952952470|gb|KT809322.1|	1.82e-59	80.769	KT809322	Ptychogena lactea mitochondrion, partial genome	1538289	unknown Metazoa
B	5	high	OTU_1324	29	gi|270271600|gb|GQ119953.1|	1.38e-75	85.263	GQ119953	Amphicaryon peltifera isolate Ampo01 cytochrome oxidase subunit I (COI) gene, partial cds; mitochondrial	645369	cellular organisms; Eukaryota; Opisthokonta; Metazoa; Eumetazoa; Cnidaria; Hydrozoa; Hydroidolina; Siphonophorae; Calycophorae; Prayidae; Amphicaryoninae; Amphicaryon
B	5	high	OTU_1314	29	gi|313180895|gb|HM909451.1|	5.23e-35	76.950	HM909451	Harpalinae sp. BOLD:AAH2834 voucher gvc13541-1L cytochrome oxidase subunit 1 (COI) gene, partial cds; mitochondrial	2659291	unknown Metazoa
B	5	high	OTU_963	30	gi|1393898847|gb|MG811652.1|	2.29e-78	84.127	MG811652	Zanclea sessilis cytochrome oxidase subunit I gene, partial cds; mitochondrial	264065	unknown Metazoa
B	5	high	OTU_613	31	gi|1551494874|gb|MH282595.1|	1.82e-59	81.271	MH282595	Aglaophenia kirchenpaueri voucher MHNG INVE 37525 cytochrome oxidase subunit I (COI) gene, partial cds; mitochondrial	396358	unknown Metazoa
B	5	high	OTU_682	31	gi|1052444383|gb|KR890882.1|	5.12e-50	80.142	KR890882	Alysiinae sp. BOLD-2016 voucher BIOUG04870-A02 cytochrome oxidase subunit 1 (COI) gene, partial cds; mitochondrial	1881743	unknown Metazoa
B	5	high	OTU_597	32	gi|300492451|gb|GU722856.1|	2.35e-58	81.063	GU722856	Hydra circumcincta strain AK13c cytochrome oxidase subunit I (COI) gene, partial cds; mitochondrial	154958	unknown Metazoa
B	5	high	OTU_218	34	gi|1472909874|gb|MF958995.1|	5.27e-30	82.716	MF958995	Namalycastis indica voucher Polich 1/1 cytochrome oxidase subunit I (COI) gene, partial cds; mitochondrial	702031	unknown Metazoa
B	5	high	OTU_290	36	gi|270271580|gb|GQ119943.1|	1.46e-35	76.976	GQ119943	Agalma elegans isolate Agel03 cytochrome oxidase subunit I (COI) gene, partial cds; mitochondrial	316166	unknown Metazoa
B	5	high	OTU_714	38	gi|1378736801|gb|MG441544.1|	1.47e-35	85.000	MG441544	Cotesia sp. BIOUG23303-D03 cytochrome oxidase subunit 1 (COI) gene, partial cds; mitochondrial	2147638	cellular organisms; Eukaryota; Opisthokonta; Metazoa; Eumetazoa; Bilateria; Protostomia; Ecdysozoa; Panarthropoda; Arthropoda; Mandibulata; Pancrustacea; Hexapoda; Insecta; Dicondylia; Pterygota; Neoptera; Holometabola; Hymenoptera; Apocrita; Parasitoida; Ichneumonoidea; Braconidae; Microgastrinae; Cotesia; unclassified Cotesia
B	5	high	OTU_648	38	gi|223366057|gb|FJ664617.1|	1.92e-19	83.478	FJ664617	Toxocara vitulorum mitochondrion, partial genome	62080	unknown Metazoa
B	5	high	OTU_628	39	gi|322403315|gb|HQ954336.1|	2.33e-63	83.094	HQ954336	Sphaerius acaroides voucher BC ZSM COL 01715 cytochrome oxidase subunit 1 (COI) gene, partial cds; mitochondrial	1588469	unknown Metazoa
B	5	high	OTU_958	41	gi|593024652|gb|KF955101.1|	5.09e-55	80.268	KF955101	Lemnalia sp. D CSM-2013 voucher RMNH:Coel. 40939 cytochrome oxidase subunit I (cox1) gene, partial cds; mitochondrial	1441011	unknown Metazoa
B	5	high	OTU_530	47	gi|1196581545|gb|KY839415.1|	3.02e-62	82.796	KY839415	Phoridae voucher BIOUG02391-H01 cytochrome oxidase subunit 1 (COI) gene, partial cds; mitochondrial	1995847	unknown Metazoa
B	5	high	OTU_1337	50	gi|1593553318|ref|NC_041172.1|	5.23e-35	77.256	NC_041172	Henosepilachna vigintioctopunctata mitochondrion, complete genome	420089	unknown Metazoa
B	5	high	OTU_1399	50	gi|110339403|gb|DQ664502.1|	1.10e-61	81.230	DQ664502	Brachionus macracanthus isolate Mg11 cytochrome oxidase subunit I gene, partial cds; mitochondrial	392762	unknown Metazoa
B	5	high	OTU_828	51	gi|1783406265|gb|MN349004.1|	4.05e-36	77.737	MN349004	Psoroptidae sp. BOLD:ACV2635 voucher BIOUG21866-G08 cytochrome oxidase subunit 1 (COI) gene, partial cds; mitochondrial	2679645	unknown Metazoa
B	5	high	OTU_1924	52	gi|1694422692|gb|MK396288.1|	1.15e-21	80.000	MK396288	Haematopota ciliatipes voucher HF62 cytochrome oxidase subunit 1 (COI) gene, partial cds; mitochondrial	2591725	unknown Metazoa
B	5	high	OTU_565	53	gi|635716019|gb|KJ209029.1|	8.70e-38	77.660	KJ209029	Cecidomyiidae sp. BOLD:ACE8808 voucher BIOUG03925-E09 cytochrome oxidase subunit 1 (COI) gene, partial cds; mitochondrial	1492533	unknown Metazoa
B	5	high	OTU_717	56	gi|1509160763|gb|MG421455.1|	4.22e-06	91.489	MG421455	Lepidonotus squamatus voucher BIOUG06965-A07 cytochrome oxidase subunit 1 (COI) gene, partial cds; mitochondrial	222003	unknown Metazoa
B	5	high	OTU_1265	57	gi|283050908|gb|GU070917.1|	7.88e-108	89.557	GU070917	Invertebrate environmental sample clone E02 cytochrome oxidase subunit I (COI) gene, partial cds; mitochondrial	693772	unknown Metazoa
B	5	high	OTU_1599	61	gi|1339153159|gb|KY655790.1|	6.54e-59	82.206	KY655790	Pelagia sp. Plg_P5 cytochrome oxidase subunit 1 (COI) gene, partial cds; mitochondrial	2080231	unknown Metazoa
B	5	high	OTU_1816	62	gi|283050883|gb|GU070902.1|	3.69e-86	86.986	GU070902	Invertebrate environmental sample clone B01 cytochrome oxidase subunit I (COI) gene, partial cds; mitochondrial	693772	unknown Metazoa
B	5	high	OTU_1714	63	gi|930491678|gb|KR087315.1|	1.92e-19	74.182	KR087315	Vexillum sanguisuga voucher MNHN-IM-2013-14245 cytochrome oxidase subunit 1 (COI) gene, partial cds; mitochondrial	1719379	unknown Metazoa
B	5	high	OTU_1397	64	gi|1063545828|gb|KU203235.1|	2.51e-13	82.353	KU203235	Trochilodectes bicuspidus voucher UMMZ BMOC 08-0515-286 AD1236 cytochrome oxidase subunit I (COX1) gene, partial cds; mitochondrial	1897598	unknown Metazoa
B	5	high	OTU_747	66	gi|576941929|gb|KC754673.1|	3.04e-57	81.507	KC754673	Ooperipatus porcatus voucher DNA103934 cytochrome oxidase subunit 1 (COI) gene, partial cds; mitochondrial	574529	unknown Metazoa
B	5	high	OTU_1667	69	gi|1330565676|gb|KY565334.1|	8.95e-18	77.976	KY565334	Tedania ignis isolate SPO36 cytochrome oxidase subunit I (COI) gene, partial cds; mitochondrial	278976	unknown Metazoa
B	5	high	OTU_529	69	gi|283050881|gb|GU070901.1|	6.18e-99	87.937	GU070901	Invertebrate environmental sample clone A06 cytochrome oxidase subunit I (COI) gene, partial cds; mitochondrial	693772	unknown Metazoa
B	5	high	OTU_1111	72	gi|1509160965|gb|MG421538.1|	2.35e-58	81.979	MG421538	Planorbidae sp. 09PROBE-02263 cytochrome oxidase subunit 1 (COI) gene, partial cds; mitochondrial	2475418	unknown Metazoa
B	5	high	OTU_1612	75	gi|300875672|gb|HM417793.1|	6.56e-34	80.693	HM417793	Serpulidae sp. BOLD:AAG0874 voucher BIOUG<CAN>:WS0130 cytochrome oxidase subunit 1 (COI) gene, partial cds; mitochondrial	1107174	unknown Metazoa
B	5	high	OTU_906	76	gi|1214161657|gb|KY835044.1|	2.42e-38	77.104	KY835044	Sciaridae sp. BIOUG02150-C07 cytochrome oxidase subunit 1 (COI) gene, partial cds; mitochondrial	1993199	unknown Metazoa
B	5	high	OTU_60	78	gi|1611818461|gb|MH254780.1|	6.61e-04	100.000	MH254780	Plectostoma concinnum voucher KPH01593.13 cytochrome oxidase subunit 1 (COI) gene, partial cds; mitochondrial	2562846	unknown Metazoa
B	5	high	OTU_502	90	gi|347979839|gb|JN677800.1|	3.08e-47	79.787	JN677800	Cechenena transpacifica voucher BC-Hax2953 cytochrome oxidase subunit 1 (COI) gene, partial cds; mitochondrial	1086217	unknown Metazoa
B	5	high	OTU_398	92	gi|1046553976|gb|KX235990.1|	2.45e-28	76.265	KX235990	Reticulidia fungia voucher RMNH:MOL:336640 cytochrome oxidase subunit I (COI) gene, partial cds; mitochondrial	190952	unknown Metazoa
B	5	high	OTU_461	92	gi|270271578|gb|GQ119942.1|	5.02e-65	82.770	GQ119942	Agalma elegans isolate Agal03 cytochrome oxidase subunit I (COI) gene, partial cds; mitochondrial	316166	unknown Metazoa
B	5	high	OTU_1394	98	gi|593025012|gb|KF957868.1|	1.87e-39	79.134	KF957868	Paraminabea aldersladei voucher RMNH:Coel. 40985 cytochrome oxidase subunit 1 (cox1) gene, partial cds; mitochondrial	361172	unknown Metazoa
B	5	high	OTU_755	99	gi|1398234140|gb|MF884684.1|	2.32e-68	83.056	MF884684	Mycetophila sp. BIOUG23382-E03 cytochrome oxidase subunit 1 (COI) gene, partial cds; mitochondrial	2215966	unknown Metazoa
B	5	high	OTU_251	104	gi|1169320095|gb|KU917021.1|	4.13e-21	81.955	KU917021	Phymatodes alni voucher ZFMK-TIS-5798 cytochrome oxidase subunit 1 (COI) gene, partial cds; mitochondrial	878342	unknown Metazoa
B	5	high	OTU_326	108	gi|270271590|gb|GQ119948.1|	6.63e-49	80.282	GQ119948	Agalma okeni isolate Agok06 cytochrome oxidase subunit I (COI) gene, partial cds; mitochondrial	2721091	unknown Metazoa
B	5	high	OTU_9	122	gi|320172537|gb|HQ379412.1|	2.38e-48	79.070	HQ379412	Endectyon delaubenfelsi voucher BELUM<GBR>:Mc4527 cytochrome oxidase subunit I (COI) gene, partial cds; mitochondrial	942683	unknown Metazoa
B	5	high	OTU_1062	126	gi|1486796541|gb|MH271342.1|	2.44e-08	77.778	MH271342	Chorthippus cazurroi isolate Lla3 cytochrome c oxidase subunit I (COI) gene, partial cds; mitochondrial	1321392	unknown Metazoa
B	5	high	OTU_1197	127	gi|303304944|dbj|AB538868.2|	2.94e-82	84.810	AB538868	Placozoan sp. 'Shirahama' mitochondrial DNA, complete genome	702324	unknown Metazoa
B	5	high	OTU_37	130	gi|300174573|emb|FN432418.1|	3.93e-56	81.720	FN432418	Dermanyssus carpathicus mitochondrial partial coi gene for cytochrome oxidase subunit I, isolate RQ23	480687	unknown Metazoa
B	5	high	OTU_956	131	gi|300875672|gb|HM417793.1|	6.51e-39	82.178	HM417793	Serpulidae sp. BOLD:AAG0874 voucher BIOUG<CAN>:WS0130 cytochrome oxidase subunit 1 (COI) gene, partial cds; mitochondrial	1107174	unknown Metazoa
B	5	high	OTU_126	145	gi|529949939|gb|KC287426.1|	0.009	100.000	KC287426	Acartia tsuensis voucher AtsU2.5 cytochrome c oxidase subunit I (COI) gene, partial cds; mitochondrial	1267137	unknown Metazoa
B	5	high	OTU_374	152	gi|292396443|gb|GU141089.1|	3.14e-42	78.671	GU141089	Cotesia sp. jft05 voucher BIOUG<CAN>:07PROBE-23450 cytochrome oxidase subunit 1 (COI) gene, partial cds; mitochondrial	694073	unknown Metazoa
B	5	high	OTU_1051	158	gi|1774438269|gb|MK073269.1|	1.39e-65	82.770	MK073269	Psilota sp. CNC 384624 voucher CNC384624 cytochrome oxidase subunit 1 (COI) gene, partial cds; mitochondrial	2714818	unknown Metazoa
B	5	high	OTU_76	160	gi|514884228|gb|KC618807.1|	1.59e-159	99.060	KC618807	Keratella cochlearis isolate 3KC1Terlag cytochrome oxidase subunit I (COI) gene, partial cds; mitochondrial	204738	cellular organisms; Eukaryota; Opisthokonta; Metazoa; Eumetazoa; Bilateria; Protostomia; Spiralia; Gnathifera; Rotifera; Monogononta; Pseudotrocha; Ploima; Brachionidae; Keratella	Keratella cochlearis
B	5	high	OTU_257	160	gi|1004525424|gb|KU314799.1|	4.08e-31	75.839	KU314799	Rossmaessleria sicanoides voucher ZMH 101905-3618 cytochrome oxidase subunit I (cox1) gene, partial cds; mitochondrial	1701738	unknown Metazoa
B	5	high	OTU_274	163	gi|1074955545|gb|KT116849.1|	1.07e-71	84.068	KT116849	Sciaridae sp. BOLD-2016 voucher BIOUG01437-C02 cytochrome oxidase subunit 1 (COI) gene, partial cds; mitochondrial	1881792	unknown Metazoa
B	5	high	OTU_275	166	gi|283050887|gb|GU070904.1|	3.04e-57	80.952	GU070904	Invertebrate environmental sample clone B03 cytochrome oxidase subunit I (COI) gene, partial cds; mitochondrial	693772	unknown Metazoa
B	5	high	OTU_441	180	gi|290554873|gb|GU713796.1|	7.01e-09	74.691	GU713796	Leptophlebia cupida voucher 09LJ113 cytochrome oxidase subunit 1 (COI) gene, partial cds; mitochondrial	219488	unknown Metazoa
B	5	high	OTU_521	183	gi|695090825|gb|KJ966087.1|	8.88e-23	75.472	KJ966087	Chaetocnema sahlbergii voucher ZMUO<FIN>:000583 cytochrome oxidase subunit 1 (COI) gene, partial cds; mitochondrial	1553204	unknown Metazoa
B	5	high	OTU_864	193	gi|564285288|gb|KF548760.1|	1.39e-70	84.138	KF548760	Houghia sp. Wood09DHJ02 voucher DHJPAR0008436 cytochrome oxidase subunit 1 (COI) gene, partial cds; mitochondrial	1099000	unknown Metazoa
B	5	high	OTU_970	195	gi|1148359092|gb|KY018079.1|	6.77e-34	76.351	KY018079	Uliodon sp. CG182 isolate ARACG000182 cytchrome oxidase subunit I (COI) gene, partial cds; mitochondrial	1956766	unknown Metazoa
B	5	high	OTU_617	208	gi|270271602|gb|GQ119954.1|	2.94e-82	85.859	GQ119954	Apolemia sp. BO-2009 isolate Apol01 cytochrome oxidase subunit I (COI) gene, partial cds; mitochondrial	645324	cellular organisms; Eukaryota; Opisthokonta; Metazoa; Eumetazoa; Cnidaria; Hydrozoa; Hydroidolina; Siphonophorae; Physonectae; Apolemiidae; Apolemia; unclassified Apolemia
B	5	high	OTU_144	241	gi|490342756|gb|KC617066.1|	2.14e-123	92.405	KC617066	Macrothrix sp. HE-364 cytochrome oxidase subunit 1 (COI) gene, partial cds; mitochondrial	1318556	cellular organisms; Eukaryota; Opisthokonta; Metazoa; Eumetazoa; Bilateria; Protostomia; Ecdysozoa; Panarthropoda; Arthropoda; Mandibulata; Pancrustacea; Crustacea; Branchiopoda; Phyllopoda; Diplostraca; Cladocera; Anomopoda; Macrotrichidae; Macrothrix; unclassified Macrothrix
B	5	high	OTU_42	256	gi|514884322|gb|KC618854.1|	9.53e-162	99.373	KC618854	Keratella cochlearis isolate 55KC4Voels cytochrome oxidase subunit I (COI) gene, partial cds; mitochondrial	204738	cellular organisms; Eukaryota; Opisthokonta; Metazoa; Eumetazoa; Bilateria; Protostomia; Spiralia; Gnathifera; Rotifera; Monogononta; Pseudotrocha; Ploima; Brachionidae; Keratella	Keratella cochlearis
B	5	high	OTU_261	273	gi|751360515|gb|KJ941279.1|	5.35e-20	75.546	KJ941279	Dysdera hungarica isolate 886 cytochrome oxidase subunit 1 (COI) gene, partial cds; mitochondrial	483888	unknown Metazoa
B	5	high	OTU_532	303	gi|1000374251|gb|KU380029.1|	1.17e-06	91.667	KU380029	Pseudokuhnia minor haplotype 200 cytochrome c oxidase subunit 1 (COI) gene, partial cds; mitochondrial	1806072	unknown Metazoa
B	5	high	OTU_316	304	gi|270271664|gb|GQ119985.1|	1.87e-39	78.322	GQ119985	Forskalia tholoides isolate Foth01 cytochrome oxidase subunit I (COI) gene, partial cds; mitochondrial	316179	unknown Metazoa
B	5	high	OTU_570	308	gi|923620049|gb|KM224509.1|	1.77e-79	85.862	KM224509	Callicera aurata voucher MZH:Y1805 cytochrome c oxidase subunit I (COI) gene, partial cds; mitochondrial	1637455	cellular organisms; Eukaryota; Opisthokonta; Metazoa; Eumetazoa; Bilateria; Protostomia; Ecdysozoa; Panarthropoda; Arthropoda; Mandibulata; Pancrustacea; Hexapoda; Insecta; Dicondylia; Pterygota; Neoptera; Holometabola; Diptera; Brachycera; Muscomorpha; Eremoneura; Cyclorrhapha; Aschiza; Syrphoidea; Syrphidae; Eristalinae; Callicerini; Callicera
B	5	high	OTU_292	317	gi|1214475386|gb|MF103617.1|	1.92e-19	75.758	MF103617	Clostera nr. apicalis 06-BLLOC-3370 cytochrome oxidase subunit 1 (COI) gene, partial cds; mitochondrial	2017320	unknown Metazoa
B	5	high	OTU_66	319	gi|490342756|gb|KC617066.1|	9.56e-152	97.785	KC617066	Macrothrix sp. HE-364 cytochrome oxidase subunit 1 (COI) gene, partial cds; mitochondrial	1318556	cellular organisms; Eukaryota; Opisthokonta; Metazoa; Eumetazoa; Bilateria; Protostomia; Ecdysozoa; Panarthropoda; Arthropoda; Mandibulata; Pancrustacea; Crustacea; Branchiopoda; Phyllopoda; Diplostraca; Cladocera; Anomopoda; Macrotrichidae; Macrothrix; unclassified Macrothrix	Macrothrix sp. HE-364
B	5	high	OTU_272	335	gi|1481838156|gb|MF704296.1|	1.94e-14	76.970	MF704296	Cecidomyiidae sp. BIOUG21409-C08 cytochrome oxidase subunit 1 (COI) gene, partial cds; mitochondrial	2356310	unknown Metazoa
B	5	high	OTU_143	399	gi|1551494896|gb|MH282606.1|	6.58e-54	81.295	MH282606	Aglaophenia lophocarpa voucher DOP C4317 cytochrome oxidase subunit I (COI) gene, partial cds; mitochondrial	475195	unknown Metazoa
B	5	high	OTU_32	403	gi|514884314|gb|KC618850.1|	7.42e-158	98.746	KC618850	Keratella cochlearis isolate 55KC10Voels cytochrome oxidase subunit I (COI) gene, partial cds; mitochondrial	204738	cellular organisms; Eukaryota; Opisthokonta; Metazoa; Eumetazoa; Bilateria; Protostomia; Spiralia; Gnathifera; Rotifera; Monogononta; Pseudotrocha; Ploima; Brachionidae; Keratella	Keratella cochlearis
B	5	high	OTU_313	403	gi|1720336128|gb|MN216101.1|	1.17e-11	80.374	MN216101	Sicarius peruensis isolate Sic520 cytochrome c oxidase subunit I gene, partial cds; mitochondrial	571541	unknown Metazoa
B	5	high	OTU_309	430	gi|1574038740|gb|MK168805.1|	5.03e-55	81.469	MK168805	Aleyrodes sp. APB1024162 cytochrome oxidase subunit 1 (COI) gene, partial cds; mitochondrial	2488667	unknown Metazoa
B	5	high	OTU_168	474	gi|1039024796|gb|KU600571.1|	5.16e-45	88.199	KU600571	Impatiophila longifolia voucher 001151 cytochrome c oxidase subunit I (COI) gene, partial cds; mitochondrial	1861810	cellular organisms; Eukaryota; Opisthokonta; Metazoa; Eumetazoa; Bilateria; Protostomia; Ecdysozoa; Panarthropoda; Arthropoda; Mandibulata; Pancrustacea; Hexapoda; Insecta; Dicondylia; Pterygota; Neoptera; Holometabola; Diptera; Brachycera; Muscomorpha; Eremoneura; Cyclorrhapha; Schizophora; Acalyptratae; Ephydroidea; Drosophilidae; Drosophilinae; Colocasiomyini; Impatiophila
B	5	high	OTU_375	480	gi|332801970|gb|JF793235.1|	1.47e-30	76.667	JF793235	Meteorus sp. Janzen28 cytochrome oxidase subunit 1 (COI) gene, partial cds; mitochondrial	1031138	unknown Metazoa
B	5	high	OTU_67	501	gi|332327593|gb|JF876748.1|	1.83e-54	81.071	JF876748	Cerodontha sp. n. JWDCH463-10 voucher BIOUG<CAN>:10PROBE-12669 cytochrome oxidase subunit 1 (COI) gene, partial cds; mitochondrial	2340336	unknown Metazoa
B	5	high	OTU_172	566	gi|937602177|gb|KM644343.1|	8.40e-63	82.857	KM644343	Mycetophilidae sp. BOLD:ABW7884 voucher BIOUG04890-C01 cytochrome oxidase subunit 1 (COI) gene, partial cds; mitochondrial	1694212	unknown Metazoa
B	5	high	OTU_140	571	gi|1142894926|gb|KY357790.1|	2.35e-58	82.079	KY357790	Arhopalus sp. TX13_77.01r cytochrome oxidase subunit 1 (COI) gene, partial cds; mitochondrial	1929588	unknown Metazoa
B	5	high	OTU_95	574	gi|490342756|gb|KC617066.1|	1.66e-124	92.698	KC617066	Macrothrix sp. HE-364 cytochrome oxidase subunit 1 (COI) gene, partial cds; mitochondrial	1318556	cellular organisms; Eukaryota; Opisthokonta; Metazoa; Eumetazoa; Bilateria; Protostomia; Ecdysozoa; Panarthropoda; Arthropoda; Mandibulata; Pancrustacea; Crustacea; Branchiopoda; Phyllopoda; Diplostraca; Cladocera; Anomopoda; Macrotrichidae; Macrothrix; unclassified Macrothrix
B	5	high	OTU_137	739	gi|1551495110|gb|MH282713.1|	5.23e-35	76.868	MH282713	Lytocarpia miriophyllum voucher DOP C6835 cytochrome oxidase subunit I (COI) gene, partial cds; mitochondrial	1073936	unknown Metazoa
B	5	high	OTU_89	754	gi|148612197|gb|EF540787.1|	7.50e-143	100.000	EF540787	Cordylophora sp. IM1 cytochrome c oxidase subunit I (COI) gene, partial cds; mitochondrial	446538	cellular organisms; Eukaryota; Opisthokonta; Metazoa; Eumetazoa; Cnidaria; Hydrozoa; Hydroidolina; Anthoathecata; Filifera; Oceaniidae; Cordylophora; unclassified Cordylophora	Cordylophora sp. IM1
B	5	high	OTU_138	759	gi|83285130|gb|DQ297773.1|	8.37e-73	83.333	DQ297773	Euchlanis dilatata cytochrome c oxidase subunit I gene, partial cds; mitochondrial	231620	unknown Metazoa
B	5	high	OTU_279	813	gi|270271542|gb|GU183783.1|	6.58e-54	80.339	GU183783	Thysanopoda obtusifrons voucher UCONN:Eu02.3.1 cytochrome oxidase subunit I (COI) gene, partial cds; mitochondrial	149076	unknown Metazoa
B	5	high	OTU_59	951	gi|1009081545|gb|KU381154.1|	1.50e-15	73.188	KU381154	Physocleora sp. BOLD:ACJ8232 voucher ID 19198 cytochrome oxidase subunit 1 (COI) gene, partial cds; mitochondrial	1817218	unknown Metazoa
B	5	high	OTU_128	1009	gi|1767106814|gb|MN407240.1|	8.28e-73	85.000	MN407240	Phoridae sp. isolate UGC0007972 cytochrome oxidase subunit I (cox1) gene, partial cds; mitochondrial	2651588	cellular organisms; Eukaryota; Opisthokonta; Metazoa; Eumetazoa; Bilateria; Protostomia; Ecdysozoa; Panarthropoda; Arthropoda; Mandibulata; Pancrustacea; Hexapoda; Insecta; Dicondylia; Pterygota; Neoptera; Holometabola; Diptera; Brachycera; Muscomorpha; Eremoneura; Cyclorrhapha; Aschiza; Platypezoidea; Phoridae; unclassified Phoridae
B	5	high	OTU_182	1105	gi|627759639|gb|KF674552.1|	1.13e-31	85.816	KF674552	Adenomera andreae voucher MTR13806 cytochrome oxidase subunit I (COI) gene, partial cds; mitochondrial	479879	cellular organisms; Eukaryota; Opisthokonta; Metazoa; Eumetazoa; Bilateria; Deuterostomia; Chordata; Craniata; Vertebrata; Gnathostomata; Teleostomi; Euteleostomi; Sarcopterygii; Dipnotetrapodomorpha; Tetrapoda; Amphibia; Batrachia; Anura; Neobatrachia; Hyloidea; Leptodactylidae; Leptodactylinae; Adenomera
B	5	high	OTU_84	1165	gi|300953268|gb|HM018660.1|	3.96e-51	80.272	HM018660	Phyllangia papuensis isolate MVK202A cytochrome oxidase subunit 1 (COX1) gene, partial cds; mitochondrial	865892	unknown Metazoa
B	5	high	OTU_90	1236	gi|1274809865|gb|MF983570.1|	6.77e-34	76.712	MF983570	Ariophanta lahatensis voucher FLMNH494014 cytochrome oxidase subunit 1 (COI) gene, partial cds; mitochondrial	2052472	unknown Metazoa
B	5	high	OTU_102	1484	gi|259881955|gb|GQ373950.1|	8.95e-18	82.114	GQ373950	Neanuridae sp. DPCOL55909 voucher 2953C10_Sk061510 cytochrome oxidase subunit 1 (COI) gene, partial cds; mitochondrial	676393	unknown Metazoa
B	5	high	OTU_2	1914	gi|1189131141|dbj|LC215611.1|	7.52e-148	96.865	LC215611	Trichocerca sp. WM-2017e mitochondrial COI gene for cytochrome c oxidase subunit I, partial cds, isolate: Tricho_316	1957058	cellular organisms; Eukaryota; Opisthokonta; Metazoa; Eumetazoa; Bilateria; Protostomia; Spiralia; Gnathifera; Rotifera; Monogononta; Pseudotrocha; Ploima; Trichocercidae; Trichocerca; unclassified Trichocerca
B	5	high	OTU_132	2157	gi|223364593|gb|EU982737.1|	1.15e-21	80.822	EU982737	Chromodoris norrisi voucher CAS:CASIZ pending cytochrome oxidase subunit I gene, partial cds; mitochondrial	589669	unknown Metazoa
B	5	high	OTU_40	3409	gi|1236177206|gb|KX755302.1|	5.38e-15	77.160	KX755302	Proechimys echinothrix voucher INPA:SISPUR-M-177 mitochondrion, complete genome	2025911	unknown Metazoa
B	5	high	OTU_15	11482	gi|1189131067|dbj|LC215574.1|	7.47e-153	97.806	LC215574	Polyarthra sp. WM-2017e mitochondrial COI gene for cytochrome c oxidase subunit I, partial cds, isolate: Polyar_242	1957046	cellular organisms; Eukaryota; Opisthokonta; Metazoa; Eumetazoa; Bilateria; Protostomia; Spiralia; Gnathifera; Rotifera; Monogononta; Pseudotrocha; Ploima; Synchaetidae; Polyarthra; unclassified Polyarthra	Polyarthra sp. WM-2017e
B	6	high	OTU_1018	3	gi|514885130|gb|KC619253.1|	7.42e-158	98.746	KC619253	Polyarthra dolichoptera complex sp. UO-2013 isolate 209PD1Durst cytochrome oxidase subnit I (COI) gene, partial cds; mitochondrial	1344033	cellular organisms; Eukaryota; Opisthokonta; Metazoa; Eumetazoa; Bilateria; Protostomia; Spiralia; Gnathifera; Rotifera; Monogononta; Pseudotrocha; Ploima; Synchaetidae; Polyarthra	Polyarthra dolichoptera complex sp. UO-2013
B	6	high	OTU_1314	3	gi|313180895|gb|HM909451.1|	5.23e-35	76.950	HM909451	Harpalinae sp. BOLD:AAH2834 voucher gvc13541-1L cytochrome oxidase subunit 1 (COI) gene, partial cds; mitochondrial	2659291	unknown Metazoa
B	6	high	OTU_2713	3	gi|301044100|gb|HM425713.1|	1.93e-24	80.357	HM425713	Acrophylla wuelfingi voucher QM PB-0011 cytochrome oxidase subunit 1 (COI) gene, partial cds; mitochondrial	614090	unknown Metazoa
B	6	high	OTU_327	3	gi|332327593|gb|JF876748.1|	1.10e-51	81.041	JF876748	Cerodontha sp. n. JWDCH463-10 voucher BIOUG<CAN>:10PROBE-12669 cytochrome oxidase subunit 1 (COI) gene, partial cds; mitochondrial	2340336	unknown Metazoa
B	6	high	OTU_4240	3	gi|1198383766|gb|KY438811.1|	2.33e-63	82.215	KY438811	Sepia environmental sample isolate BN611 cytochrome oxidase subunit I (COI) gene, partial cds; mitochondrial	2002824	unknown Metazoa
B	6	high	OTU_648	3	gi|223366057|gb|FJ664617.1|	1.92e-19	83.478	FJ664617	Toxocara vitulorum mitochondrion, partial genome	62080	unknown Metazoa
B	6	high	OTU_717	3	gi|1509160763|gb|MG421455.1|	4.22e-06	91.489	MG421455	Lepidonotus squamatus voucher BIOUG06965-A07 cytochrome oxidase subunit 1 (COI) gene, partial cds; mitochondrial	222003	unknown Metazoa
B	6	high	OTU_778	3	gi|283050881|gb|GU070901.1|	6.22e-94	88.435	GU070901	Invertebrate environmental sample clone A06 cytochrome oxidase subunit I (COI) gene, partial cds; mitochondrial	693772	unknown Metazoa
B	6	high	OTU_1265	4	gi|283050908|gb|GU070917.1|	7.88e-108	89.557	GU070917	Invertebrate environmental sample clone E02 cytochrome oxidase subunit I (COI) gene, partial cds; mitochondrial	693772	unknown Metazoa
B	6	high	OTU_1697	4	gi|115490227|gb|DQ631986.1|	1.02e-17	77.487	DQ631986	Turbopsebius sp. SLW-2002 cytochrome oxidase subunit I (COI) gene, partial cds; mitochondrial	210277	unknown Metazoa
B	6	high	OTU_2105	4	gi|222353350|emb|AM921863.1|	1.48e-25	84.921	AM921863	Dermanyssus gallinae mitochondrial partial coi gene for cytochrome oxidase subunit I, isolate Woodp	34641	unknown Metazoa
B	6	high	OTU_309	4	gi|1574038740|gb|MK168805.1|	5.03e-55	81.469	MK168805	Aleyrodes sp. APB1024162 cytochrome oxidase subunit 1 (COI) gene, partial cds; mitochondrial	2488667	unknown Metazoa
B	6	high	OTU_409	4	gi|374953693|gb|JQ549695.1|	8.45e-58	81.625	JQ549695	Erinnyis oenotrus cytochrome oxidase subunit 1 (COI) gene, partial cds; mitochondrial	354537	unknown Metazoa
B	6	high	OTU_424	4	gi|786321459|gb|KP136553.1|	2.37e-53	80.851	KP136553	Crustacea environmental sample clone Bsex-23 cytochrome oxidase subunit I (COI) gene, partial cds; mitochondrial	696709	unknown Metazoa
B	6	high	OTU_461	4	gi|270271578|gb|GQ119942.1|	5.02e-65	82.770	GQ119942	Agalma elegans isolate Agal03 cytochrome oxidase subunit I (COI) gene, partial cds; mitochondrial	316166	unknown Metazoa
B	6	high	OTU_691	4	gi|1274809987|gb|MF983631.1|	1.08e-56	80.528	MF983631	Macrochlamys sp. FLMNH 494047 voucher FLMNH494047 cytochrome oxidase subunit 1 (COI) gene, partial cds; mitochondrial	2052397	unknown Metazoa
B	6	high	OTU_954	4	gi|429538053|gb|JX951870.1|	2.38e-48	80.220	JX951870	Atypoides riversi isolate norCRYSTAL_MY1099 cytochrome oxidase subunit I gene, partial cds; mitochondrial	389871	unknown Metazoa
B	6	high	OTU_1634	5	gi|743152994|gb|KM444057.1|	1.47e-30	75.945	KM444057	Ocydromus fulvipes voucher BC ZSM COL 02520 cytochrome oxidase subunit 1 (COI) gene, partial cds; mitochondrial	1587401	unknown Metazoa
B	6	high	OTU_206	5	gi|283050879|gb|GU070900.1|	3.74e-91	86.392	GU070900	Invertebrate environmental sample clone A05 cytochrome oxidase subunit I (COI) gene, partial cds; mitochondrial	693772	unknown Metazoa
B	6	high	OTU_2397	5	gi|296458028|gb|GU649308.1|	1.83e-54	81.119	GU649308	Lepidoptera sp. BOLD:AAB3824 cytochrome oxidase subunit 1 (COI) gene, partial cds; mitochondrial	835866	unknown Metazoa
B	6	high	OTU_420	5	gi|241947818|gb|FJ876901.1|	1.13e-36	79.412	FJ876901	Diacria quadridentata voucher Ga07.2.1 cytochrome oxidase subunit I (COI) gene, partial cds; mitochondrial	356477	unknown Metazoa
B	6	high	OTU_110	6	gi|1022954803|gb|KR458373.1|	3.11e-42	78.000	KR458373	Sceptonia sp. BOLD-2016 voucher BIOUG03352-C02 cytochrome oxidase subunit 1 (COI) gene, partial cds; mitochondrial	1888122	unknown Metazoa
B	6	high	OTU_4955	6	gi|283050908|gb|GU070917.1|	1.74e-89	86.076	GU070917	Invertebrate environmental sample clone E02 cytochrome oxidase subunit I (COI) gene, partial cds; mitochondrial	693772	unknown Metazoa
B	6	high	OTU_1509	7	gi|283050883|gb|GU070902.1|	1.34e-80	85.016	GU070902	Invertebrate environmental sample clone B01 cytochrome oxidase subunit I (COI) gene, partial cds; mitochondrial	693772	unknown Metazoa
B	6	high	OTU_4056	7	gi|1579199992|gb|MK070205.1|	1.13e-36	77.419	MK070205	Hemerodromia anisoserrata isolate HI4 cytochrome c oxidase subunit I (COI) gene, partial cds; mitochondrial	2522620	unknown Metazoa
B	6	high	OTU_4743	7	gi|283050881|gb|GU070901.1|	8.05e-93	87.138	GU070901	Invertebrate environmental sample clone A06 cytochrome oxidase subunit I (COI) gene, partial cds; mitochondrial	693772	unknown Metazoa
B	6	high	OTU_530	7	gi|1196581545|gb|KY839415.1|	3.02e-62	82.796	KY839415	Phoridae voucher BIOUG02391-H01 cytochrome oxidase subunit 1 (COI) gene, partial cds; mitochondrial	1995847	unknown Metazoa
B	6	high	OTU_613	7	gi|1551494874|gb|MH282595.1|	1.82e-59	81.271	MH282595	Aglaophenia kirchenpaueri voucher MHNG INVE 37525 cytochrome oxidase subunit I (COI) gene, partial cds; mitochondrial	396358	unknown Metazoa
B	6	high	OTU_657	7	gi|301338564|gb|HM432804.1|	6.77e-34	76.271	HM432804	Lycoriella sp. TTDBW753-09 voucher BIOUG<CAN>:08BBDIP-1996 cytochrome oxidase subunit 1 (COI) gene, partial cds; mitochondrial	2330479	unknown Metazoa
B	6	high	OTU_2285	8	gi|344182062|gb|JN275827.1|	5.23e-35	77.500	JN275827	Ceutholopha petalocosma voucher 11ANIC-02051 cytochrome oxidase subunit 1 (COI) gene, partial cds; mitochondrial	1371871	unknown Metazoa
B	6	high	OTU_2528	8	gi|283050881|gb|GU070901.1|	3.72e-96	87.382	GU070901	Invertebrate environmental sample clone A06 cytochrome oxidase subunit I (COI) gene, partial cds; mitochondrial	693772	unknown Metazoa
B	6	high	OTU_326	8	gi|270271590|gb|GQ119948.1|	6.63e-49	80.282	GQ119948	Agalma okeni isolate Agok06 cytochrome oxidase subunit I (COI) gene, partial cds; mitochondrial	2721091	unknown Metazoa
B	6	high	OTU_3676	9	gi|1779937849|gb|MN551542.1|	2.47e-23	74.564	MN551542	Bulinus tropicus voucher UGSB 21571 cytochrome c oxidase subunit I (COI) gene, partial cds; mitochondrial	159642	unknown Metazoa
B	6	high	OTU_368	9	gi|211998936|gb|EU815588.1|	1.90e-29	76.538	EU815588	Breda jovialis cytochrome oxidase subunit I (COI) gene, partial cds; mitochondrial	570005	unknown Metazoa
B	6	high	OTU_755	9	gi|1398234140|gb|MF884684.1|	2.32e-68	83.056	MF884684	Mycetophila sp. BIOUG23382-E03 cytochrome oxidase subunit 1 (COI) gene, partial cds; mitochondrial	2215966	unknown Metazoa
B	6	high	OTU_155	10	gi|270271580|gb|GQ119943.1|	1.43e-45	79.181	GQ119943	Agalma elegans isolate Agel03 cytochrome oxidase subunit I (COI) gene, partial cds; mitochondrial	316166	unknown Metazoa
B	6	high	OTU_2212	10	gi|1430074454|gb|MG934860.1|	3.99e-46	78.477	MG934860	Lafoea dumosa voucher Hydrozoa 1575V cytochrome oxidase subunit 1 (COI) gene, partial cds; mitochondrial	308662	unknown Metazoa
B	6	high	OTU_1817	11	gi|313176715|gb|HM882390.1|	1.16e-06	76.515	HM882390	Stantonia sp. Janzen03 cytochrome oxidase subunit 1 (COI) gene, partial cds; mitochondrial	1031179	unknown Metazoa
B	6	high	OTU_3129	11	gi|1009103259|gb|KU923080.1|	2.44e-33	75.710	KU923080	Bradysia longicubitalis isolate Br.lon.02 cytochrome c oxidase subunit 1 (COI) gene, partial cds; mitochondrial	1817606	unknown Metazoa
B	6	high	OTU_1124	12	gi|283050881|gb|GU070901.1|	3.74e-91	87.625	GU070901	Invertebrate environmental sample clone A06 cytochrome oxidase subunit I (COI) gene, partial cds; mitochondrial	693772	unknown Metazoa
B	6	high	OTU_529	13	gi|283050881|gb|GU070901.1|	6.18e-99	87.937	GU070901	Invertebrate environmental sample clone A06 cytochrome oxidase subunit I (COI) gene, partial cds; mitochondrial	693772	unknown Metazoa
B	6	high	OTU_143	14	gi|1551494896|gb|MH282606.1|	6.58e-54	81.295	MH282606	Aglaophenia lophocarpa voucher DOP C4317 cytochrome oxidase subunit I (COI) gene, partial cds; mitochondrial	475195	unknown Metazoa
B	6	high	OTU_168	15	gi|1039024796|gb|KU600571.1|	5.16e-45	88.199	KU600571	Impatiophila longifolia voucher 001151 cytochrome c oxidase subunit I (COI) gene, partial cds; mitochondrial	1861810	cellular organisms; Eukaryota; Opisthokonta; Metazoa; Eumetazoa; Bilateria; Protostomia; Ecdysozoa; Panarthropoda; Arthropoda; Mandibulata; Pancrustacea; Hexapoda; Insecta; Dicondylia; Pterygota; Neoptera; Holometabola; Diptera; Brachycera; Muscomorpha; Eremoneura; Cyclorrhapha; Schizophora; Acalyptratae; Ephydroidea; Drosophilidae; Drosophilinae; Colocasiomyini; Impatiophila
B	6	high	OTU_456	16	gi|283050935|gb|GU070932.1|	1.42e-50	83.117	GU070932	Invertebrate environmental sample clone B04 cytochrome oxidase subunit I (COI) gene, partial cds; mitochondrial	693772	unknown Metazoa
B	6	high	OTU_128	17	gi|1767106814|gb|MN407240.1|	8.28e-73	85.000	MN407240	Phoridae sp. isolate UGC0007972 cytochrome oxidase subunit I (cox1) gene, partial cds; mitochondrial	2651588	cellular organisms; Eukaryota; Opisthokonta; Metazoa; Eumetazoa; Bilateria; Protostomia; Ecdysozoa; Panarthropoda; Arthropoda; Mandibulata; Pancrustacea; Hexapoda; Insecta; Dicondylia; Pterygota; Neoptera; Holometabola; Diptera; Brachycera; Muscomorpha; Eremoneura; Cyclorrhapha; Aschiza; Platypezoidea; Phoridae; unclassified Phoridae
B	6	high	OTU_307	17	gi|627759543|gb|KF674504.1|	5.31e-25	81.529	KF674504	Adenomera andreae voucher FS090 cytochrome oxidase subunit I (COI) gene, partial cds; mitochondrial	479879	unknown Metazoa
B	6	high	OTU_521	17	gi|695090825|gb|KJ966087.1|	8.88e-23	75.472	KJ966087	Chaetocnema sahlbergii voucher ZMUO<FIN>:000583 cytochrome oxidase subunit 1 (COI) gene, partial cds; mitochondrial	1553204	unknown Metazoa
B	6	high	OTU_799	17	gi|283050881|gb|GU070901.1|	4.98e-70	83.502	GU070901	Invertebrate environmental sample clone A06 cytochrome oxidase subunit I (COI) gene, partial cds; mitochondrial	693772	unknown Metazoa
B	6	high	OTU_172	18	gi|937602177|gb|KM644343.1|	8.40e-63	82.857	KM644343	Mycetophilidae sp. BOLD:ABW7884 voucher BIOUG04890-C01 cytochrome oxidase subunit 1 (COI) gene, partial cds; mitochondrial	1694212	unknown Metazoa
B	6	high	OTU_66	19	gi|490342756|gb|KC617066.1|	9.56e-152	97.785	KC617066	Macrothrix sp. HE-364 cytochrome oxidase subunit 1 (COI) gene, partial cds; mitochondrial	1318556	cellular organisms; Eukaryota; Opisthokonta; Metazoa; Eumetazoa; Bilateria; Protostomia; Ecdysozoa; Panarthropoda; Arthropoda; Mandibulata; Pancrustacea; Crustacea; Branchiopoda; Phyllopoda; Diplostraca; Cladocera; Anomopoda; Macrotrichidae; Macrothrix; unclassified Macrothrix	Macrothrix sp. HE-364
B	6	high	OTU_290	19	gi|270271580|gb|GQ119943.1|	1.46e-35	76.976	GQ119943	Agalma elegans isolate Agel03 cytochrome oxidase subunit I (COI) gene, partial cds; mitochondrial	316166	unknown Metazoa
B	6	high	OTU_139	20	gi|270271872|gb|GQ120091.1|	1.45e-40	78.214	GQ120091	Tetraplatia volitans isolate Tevo02 cytochrome oxidase subunit I (COI) gene, partial cds; mitochondrial	329739	unknown Metazoa
B	6	high	OTU_713	22	gi|283050881|gb|GU070901.1|	8.22e-78	84.950	GU070901	Invertebrate environmental sample clone A06 cytochrome oxidase subunit I (COI) gene, partial cds; mitochondrial	693772	unknown Metazoa
B	6	high	OTU_261	23	gi|751360515|gb|KJ941279.1|	5.35e-20	75.546	KJ941279	Dysdera hungarica isolate 886 cytochrome oxidase subunit 1 (COI) gene, partial cds; mitochondrial	483888	unknown Metazoa
B	6	high	OTU_137	24	gi|1551495110|gb|MH282713.1|	5.23e-35	76.868	MH282713	Lytocarpia miriophyllum voucher DOP C6835 cytochrome oxidase subunit I (COI) gene, partial cds; mitochondrial	1073936	unknown Metazoa
B	6	high	OTU_140	24	gi|1142894926|gb|KY357790.1|	2.35e-58	82.079	KY357790	Arhopalus sp. TX13_77.01r cytochrome oxidase subunit 1 (COI) gene, partial cds; mitochondrial	1929588	unknown Metazoa
B	6	high	OTU_393	24	gi|342780605|gb|JN288086.1|	3.18e-32	76.897	JN288086	Braconidae sp. ASBZI477-10 voucher BIOUG<CAN>:10BZMT-0477 cytochrome oxidase subunit 1 (COI) gene, partial cds; mitochondrial	2549174	unknown Metazoa
B	6	high	OTU_279	26	gi|270271542|gb|GU183783.1|	6.58e-54	80.339	GU183783	Thysanopoda obtusifrons voucher UCONN:Eu02.3.1 cytochrome oxidase subunit I (COI) gene, partial cds; mitochondrial	149076	unknown Metazoa
B	6	high	OTU_375	26	gi|332801970|gb|JF793235.1|	1.47e-30	76.667	JF793235	Meteorus sp. Janzen28 cytochrome oxidase subunit 1 (COI) gene, partial cds; mitochondrial	1031138	unknown Metazoa
B	6	high	OTU_1623	30	gi|283050881|gb|GU070901.1|	3.74e-91	87.625	GU070901	Invertebrate environmental sample clone A06 cytochrome oxidase subunit I (COI) gene, partial cds; mitochondrial	693772	unknown Metazoa
B	6	high	OTU_676	30	gi|1173698051|gb|KX860607.1|	1.42e-50	80.000	KX860607	Sciota sp. NIBGE MOT-03037 cytochrome oxidase subunit 1 (COI) gene, partial cds; mitochondrial	1975443	unknown Metazoa
B	6	high	OTU_1062	33	gi|1486796541|gb|MH271342.1|	2.44e-08	77.778	MH271342	Chorthippus cazurroi isolate Lla3 cytochrome c oxidase subunit I (COI) gene, partial cds; mitochondrial	1321392	unknown Metazoa
B	6	high	OTU_1399	35	gi|110339403|gb|DQ664502.1|	1.10e-61	81.230	DQ664502	Brachionus macracanthus isolate Mg11 cytochrome oxidase subunit I gene, partial cds; mitochondrial	392762	unknown Metazoa
B	6	high	OTU_272	35	gi|1481838156|gb|MF704296.1|	1.94e-14	76.970	MF704296	Cecidomyiidae sp. BIOUG21409-C08 cytochrome oxidase subunit 1 (COI) gene, partial cds; mitochondrial	2356310	unknown Metazoa
B	6	high	OTU_313	35	gi|1720336128|gb|MN216101.1|	1.17e-11	80.374	MN216101	Sicarius peruensis isolate Sic520 cytochrome c oxidase subunit I gene, partial cds; mitochondrial	571541	unknown Metazoa
B	6	high	OTU_202	37	gi|597450449|gb|KF982195.1|	1.13e-36	84.848	KF982195	Plumularia warreni isolate DNA901 cytochrome oxidase subunit I (COI) gene, partial cds; mitochondrial	1476440	unknown Metazoa
B	6	high	OTU_292	43	gi|1214475386|gb|MF103617.1|	1.92e-19	75.758	MF103617	Clostera nr. apicalis 06-BLLOC-3370 cytochrome oxidase subunit 1 (COI) gene, partial cds; mitochondrial	2017320	unknown Metazoa
B	6	high	OTU_132	48	gi|223364593|gb|EU982737.1|	1.15e-21	80.822	EU982737	Chromodoris norrisi voucher CAS:CASIZ pending cytochrome oxidase subunit I gene, partial cds; mitochondrial	589669	unknown Metazoa
B	6	high	OTU_1930	49	gi|1339153159|gb|KY655790.1|	3.88e-66	82.828	KY655790	Pelagia sp. Plg_P5 cytochrome oxidase subunit 1 (COI) gene, partial cds; mitochondrial	2080231	unknown Metazoa
B	6	high	OTU_374	49	gi|292396443|gb|GU141089.1|	3.14e-42	78.671	GU141089	Cotesia sp. jft05 voucher BIOUG<CAN>:07PROBE-23450 cytochrome oxidase subunit 1 (COI) gene, partial cds; mitochondrial	694073	unknown Metazoa
B	6	high	OTU_84	51	gi|300953268|gb|HM018660.1|	3.96e-51	80.272	HM018660	Phyllangia papuensis isolate MVK202A cytochrome oxidase subunit 1 (COX1) gene, partial cds; mitochondrial	865892	unknown Metazoa
B	6	high	OTU_60	61	gi|1611818461|gb|MH254780.1|	6.61e-04	100.000	MH254780	Plectostoma concinnum voucher KPH01593.13 cytochrome oxidase subunit 1 (COI) gene, partial cds; mitochondrial	2562846	unknown Metazoa
B	6	high	OTU_37	66	gi|300174573|emb|FN432418.1|	3.93e-56	81.720	FN432418	Dermanyssus carpathicus mitochondrial partial coi gene for cytochrome oxidase subunit I, isolate RQ23	480687	unknown Metazoa
B	6	high	OTU_100	91	gi|1189131137|dbj|LC215609.1|	4.79e-105	89.389	LC215609	Trichocerca sp. WM-2017e mitochondrial COI gene for cytochrome c oxidase subunit I, partial cds, isolate: Tricho_148	1957058	cellular organisms; Eukaryota; Opisthokonta; Metazoa; Eumetazoa; Bilateria; Protostomia; Spiralia; Gnathifera; Rotifera; Monogononta; Pseudotrocha; Ploima; Trichocercidae; Trichocerca; unclassified Trichocerca
B	6	high	OTU_42	92	gi|514884322|gb|KC618854.1|	9.53e-162	99.373	KC618854	Keratella cochlearis isolate 55KC4Voels cytochrome oxidase subunit I (COI) gene, partial cds; mitochondrial	204738	cellular organisms; Eukaryota; Opisthokonta; Metazoa; Eumetazoa; Bilateria; Protostomia; Spiralia; Gnathifera; Rotifera; Monogononta; Pseudotrocha; Ploima; Brachionidae; Keratella	Keratella cochlearis
B	6	high	OTU_76	97	gi|514884228|gb|KC618807.1|	1.59e-159	99.060	KC618807	Keratella cochlearis isolate 3KC1Terlag cytochrome oxidase subunit I (COI) gene, partial cds; mitochondrial	204738	cellular organisms; Eukaryota; Opisthokonta; Metazoa; Eumetazoa; Bilateria; Protostomia; Spiralia; Gnathifera; Rotifera; Monogononta; Pseudotrocha; Ploima; Brachionidae; Keratella	Keratella cochlearis
B	6	high	OTU_32	105	gi|514884314|gb|KC618850.1|	7.42e-158	98.746	KC618850	Keratella cochlearis isolate 55KC10Voels cytochrome oxidase subunit I (COI) gene, partial cds; mitochondrial	204738	cellular organisms; Eukaryota; Opisthokonta; Metazoa; Eumetazoa; Bilateria; Protostomia; Spiralia; Gnathifera; Rotifera; Monogononta; Pseudotrocha; Ploima; Brachionidae; Keratella	Keratella cochlearis
B	6	high	OTU_90	148	gi|1274809865|gb|MF983570.1|	6.77e-34	76.712	MF983570	Ariophanta lahatensis voucher FLMNH494014 cytochrome oxidase subunit 1 (COI) gene, partial cds; mitochondrial	2052472	unknown Metazoa
B	6	high	OTU_182	156	gi|627759639|gb|KF674552.1|	1.13e-31	85.816	KF674552	Adenomera andreae voucher MTR13806 cytochrome oxidase subunit I (COI) gene, partial cds; mitochondrial	479879	cellular organisms; Eukaryota; Opisthokonta; Metazoa; Eumetazoa; Bilateria; Deuterostomia; Chordata; Craniata; Vertebrata; Gnathostomata; Teleostomi; Euteleostomi; Sarcopterygii; Dipnotetrapodomorpha; Tetrapoda; Amphibia; Batrachia; Anura; Neobatrachia; Hyloidea; Leptodactylidae; Leptodactylinae; Adenomera
B	6	high	OTU_9	158	gi|320172537|gb|HQ379412.1|	2.38e-48	79.070	HQ379412	Endectyon delaubenfelsi voucher BELUM<GBR>:Mc4527 cytochrome oxidase subunit I (COI) gene, partial cds; mitochondrial	942683	unknown Metazoa
B	6	high	OTU_40	164	gi|1236177206|gb|KX755302.1|	5.38e-15	77.160	KX755302	Proechimys echinothrix voucher INPA:SISPUR-M-177 mitochondrion, complete genome	2025911	unknown Metazoa
B	6	high	OTU_89	166	gi|148612197|gb|EF540787.1|	7.50e-143	100.000	EF540787	Cordylophora sp. IM1 cytochrome c oxidase subunit I (COI) gene, partial cds; mitochondrial	446538	cellular organisms; Eukaryota; Opisthokonta; Metazoa; Eumetazoa; Cnidaria; Hydrozoa; Hydroidolina; Anthoathecata; Filifera; Oceaniidae; Cordylophora; unclassified Cordylophora	Cordylophora sp. IM1
B	6	high	OTU_251	186	gi|1169320095|gb|KU917021.1|	4.13e-21	81.955	KU917021	Phymatodes alni voucher ZFMK-TIS-5798 cytochrome oxidase subunit 1 (COI) gene, partial cds; mitochondrial	878342	unknown Metazoa
B	6	high	OTU_218	205	gi|1472909874|gb|MF958995.1|	5.27e-30	82.716	MF958995	Namalycastis indica voucher Polich 1/1 cytochrome oxidase subunit I (COI) gene, partial cds; mitochondrial	702031	unknown Metazoa
B	6	high	OTU_102	239	gi|259881955|gb|GQ373950.1|	8.95e-18	82.114	GQ373950	Neanuridae sp. DPCOL55909 voucher 2953C10_Sk061510 cytochrome oxidase subunit 1 (COI) gene, partial cds; mitochondrial	676393	unknown Metazoa
B	6	high	OTU_67	309	gi|332327593|gb|JF876748.1|	1.83e-54	81.071	JF876748	Cerodontha sp. n. JWDCH463-10 voucher BIOUG<CAN>:10PROBE-12669 cytochrome oxidase subunit 1 (COI) gene, partial cds; mitochondrial	2340336	unknown Metazoa
B	6	high	OTU_59	829	gi|1009081545|gb|KU381154.1|	1.50e-15	73.188	KU381154	Physocleora sp. BOLD:ACJ8232 voucher ID 19198 cytochrome oxidase subunit 1 (COI) gene, partial cds; mitochondrial	1817218	unknown Metazoa
C	1	high	OTU_102	3	gi|259881955|gb|GQ373950.1|	8.95e-18	82.114	GQ373950	Neanuridae sp. DPCOL55909 voucher 2953C10_Sk061510 cytochrome oxidase subunit 1 (COI) gene, partial cds; mitochondrial	676393	unknown Metazoa
C	1	high	OTU_1047	3	gi|684192115|gb|KJ839818.1|	1.87e-39	77.817	KJ839818	Nomada integra voucher BC ZSM HYM 06124 cytochrome oxidase subunit 1 (COI) gene, partial cds; mitochondrial	601605	unknown Metazoa
C	1	high	OTU_1241	3	gi|283050881|gb|GU070901.1|	8.10e-88	85.759	GU070901	Invertebrate environmental sample clone A06 cytochrome oxidase subunit I (COI) gene, partial cds; mitochondrial	693772	unknown Metazoa
C	1	high	OTU_1426	3	gi|1502974290|gb|MG318800.1|	1.49e-20	79.012	MG318800	Metacarcinus magister voucher HLC-24245 cytochrome oxidase subunit 1 (COI) gene, partial cds; mitochondrial	29965	unknown Metazoa
C	1	high	OTU_1652	3	gi|1792265743|gb|MN182802.1|	5.05e-60	82.721	MN182802	Symbiotes latus voucher BC-PNEF-PSFOR0943 cytochrome oxidase subunit 1 (COI) gene, partial cds; mitochondrial	879008	unknown Metazoa
C	1	high	OTU_1845	3	gi|1158825673|gb|KU659138.1|	1.42e-50	83.190	KU659138	Iophon methanophila isolate Chapopote_Mco1 cytochrome c oxidase subunit I gene, partial cds; mitochondrial	2259400	unknown Metazoa
C	1	high	OTU_1934	3	gi|1770601208|gb|MN345790.1|	6.53e-44	78.840	MN345790	Pseudomallada flavifrons voucher USNM:ENT:01454221 cytochrome oxidase subunit 1 (COI) gene, partial cds; mitochondrial	417499	unknown Metazoa
C	1	high	OTU_251	3	gi|1169320095|gb|KU917021.1|	4.13e-21	81.955	KU917021	Phymatodes alni voucher ZFMK-TIS-5798 cytochrome oxidase subunit 1 (COI) gene, partial cds; mitochondrial	878342	unknown Metazoa
C	1	high	OTU_2877	3	gi|1004168528|gb|KR010218.1|	3.08e-47	79.208	KR010218	Clarkcomanthus littoralis voucher SIO:BIC:E6194 cytochrome oxidase subunit I (COI) gene, partial cds; mitochondrial	706644	unknown Metazoa
C	1	high	OTU_3777	3	gi|1226074702|gb|KY513525.1|	6.87e-24	80.247	KY513525	Protaphorura janosik isolate JPS17 cytochrome oxidase subunit I (COI) gene, partial cds; mitochondrial	2022742	unknown Metazoa
C	1	high	OTU_407	3	gi|768803946|gb|KM999989.1|	1.15e-26	81.325	KM999989	Euseius nicholsi mitochondrion, complete genome	702746	unknown Metazoa
C	1	high	OTU_4133	3	gi|1274810041|gb|MF983658.1|	1.10e-51	80.137	MF983658	Ovachlamys sp. FLMNH 494199 voucher FLMNH494199 cytochrome oxidase subunit 1 (COI) gene, partial cds; mitochondrial	2052414	unknown Metazoa
C	1	high	OTU_4379	3	gi|512764447|gb|KC869421.1|	1.39e-70	82.650	KC869421	Hymeraphia breeni cytochrome oxidase subunit I (COI) gene, partial cds; mitochondrial	942692	unknown Metazoa
C	1	high	OTU_4971	3	gi|150246671|emb|AM421865.1|	6.87e-24	82.963	AM421865	Gastropteron rubrum mitochondrial partial cox1 gene for cytochrome oxidase subunit I, isolate E31	420250	unknown Metazoa
C	1	high	OTU_59	3	gi|1009081545|gb|KU381154.1|	1.50e-15	73.188	KU381154	Physocleora sp. BOLD:ACJ8232 voucher ID 19198 cytochrome oxidase subunit 1 (COI) gene, partial cds; mitochondrial	1817218	unknown Metazoa
C	1	high	OTU_657	3	gi|301338564|gb|HM432804.1|	6.77e-34	76.271	HM432804	Lycoriella sp. TTDBW753-09 voucher BIOUG<CAN>:08BBDIP-1996 cytochrome oxidase subunit 1 (COI) gene, partial cds; mitochondrial	2330479	unknown Metazoa
C	1	high	OTU_713	3	gi|283050881|gb|GU070901.1|	8.22e-78	84.950	GU070901	Invertebrate environmental sample clone A06 cytochrome oxidase subunit I (COI) gene, partial cds; mitochondrial	693772	unknown Metazoa
C	1	high	OTU_1056	4	gi|537369074|gb|KF214719.1|	1.40e-60	81.757	KF214719	Apolemia rubriversa isolate D331_D4 cytochrome oxidase subunit I gene, partial cds; mitochondrial	1390100	unknown Metazoa
C	1	high	OTU_1569	4	gi|283050910|gb|GU070918.1|	6.31e-84	85.079	GU070918	Invertebrate environmental sample clone E03 cytochrome oxidase subunit I (COI) gene, partial cds; mitochondrial	693772	unknown Metazoa
C	1	high	OTU_799	4	gi|283050881|gb|GU070901.1|	4.98e-70	83.502	GU070901	Invertebrate environmental sample clone A06 cytochrome oxidase subunit I (COI) gene, partial cds; mitochondrial	693772	unknown Metazoa
C	1	high	OTU_1067	5	gi|1246763658|gb|KY010755.1|	6.58e-54	80.986	KY010755	Zodarion nesiote voucher MRAC:245386 cytochrome c oxidase subunit I (COI) gene, partial cds; mitochondrial	2033101	unknown Metazoa
C	1	high	OTU_1163	5	gi|948511716|gb|KR830872.1|	3.88e-51	79.677	KR830872	Asarkina punctifrons voucher 413B07 cytochrome c oxidase subunit I (COI) gene, partial cds; mitochondrial	1740243	unknown Metazoa
C	1	high	OTU_1356	5	gi|925720331|gb|KT447029.1|	2.49e-18	80.435	KT447029	Brachistosternus weijenberghii isolate LP_4300 cytochrome c oxidase subunit I (COI) gene, partial cds; mitochondrial	1711972	unknown Metazoa
C	1	high	OTU_1589	5	gi|296861293|gb|GU654926.1|	1.09e-56	81.404	GU654926	Eupithecia absinthiata voucher BC ZSM Lep 22395 cytochrome oxidase subunit 1 (COI) gene, partial cds; mitochondrial	934841	unknown Metazoa
C	1	high	OTU_1965	5	gi|406870220|gb|JX393772.1|	1.78e-74	84.512	JX393772	Exiligada negriensis voucher WAM:S49152_a cytochrome c oxidase (COI) gene, partial cds; mitochondrial	1234564	unknown Metazoa
C	1	high	OTU_2032	5	gi|541874667|gb|KC973834.1|	8.64e-43	77.143	KC973834	Dolerus picipes voucher BC ZSM HYM 12528 cytochrome oxidase subunit 1 (COI) gene, partial cds; mitochondrial	1384847	unknown Metazoa
C	1	high	OTU_309	5	gi|1574038740|gb|MK168805.1|	5.03e-55	81.469	MK168805	Aleyrodes sp. APB1024162 cytochrome oxidase subunit 1 (COI) gene, partial cds; mitochondrial	2488667	unknown Metazoa
C	1	high	OTU_3113	5	gi|1015633718|gb|KU895118.1|	5.35e-20	76.256	KU895118	Ophiocamax drygalskii isolate CAS161526 cytochrome oxidase subunit I gene, partial cds; mitochondrial	1815298	unknown Metazoa
C	1	high	OTU_3441	5	gi|305653649|gb|HQ024247.1|	3.81e-56	82.051	HQ024247	Spirorbis sp. CMC02 voucher BIOUG<CAN>:HUNTSPOL0208 cytochrome oxidase subunit 1 (COI) gene, partial cds; mitochondrial	880395	unknown Metazoa
C	1	high	OTU_4514	5	gi|270271602|gb|GQ119954.1|	8.37e-63	82.095	GQ119954	Apolemia sp. BO-2009 isolate Apol01 cytochrome oxidase subunit I (COI) gene, partial cds; mitochondrial	645324	unknown Metazoa
C	1	high	OTU_182	6	gi|627759639|gb|KF674552.1|	1.13e-31	85.816	KF674552	Adenomera andreae voucher MTR13806 cytochrome oxidase subunit I (COI) gene, partial cds; mitochondrial	479879	cellular organisms; Eukaryota; Opisthokonta; Metazoa; Eumetazoa; Bilateria; Deuterostomia; Chordata; Craniata; Vertebrata; Gnathostomata; Teleostomi; Euteleostomi; Sarcopterygii; Dipnotetrapodomorpha; Tetrapoda; Amphibia; Batrachia; Anura; Neobatrachia; Hyloidea; Leptodactylidae; Leptodactylinae; Adenomera
C	1	high	OTU_1432	6	gi|585280849|gb|KF744240.1|	6.87e-24	85.000	KF744240	Okenia pellucida voucher CASIZ166767 cytochrome oxidase subunit I (COI) gene, partial cds; mitochondrial	1461778	cellular organisms; Eukaryota; Opisthokonta; Metazoa; Eumetazoa; Bilateria; Protostomia; Spiralia; Lophotrochozoa; Mollusca; Gastropoda; Heterobranchia; Euthyneura; Nudipleura; Nudibranchia; Doridina; Anadoridoidea; Goniodorididae; Okenia
C	1	high	OTU_140	6	gi|1142894926|gb|KY357790.1|	2.35e-58	82.079	KY357790	Arhopalus sp. TX13_77.01r cytochrome oxidase subunit 1 (COI) gene, partial cds; mitochondrial	1929588	unknown Metazoa
C	1	high	OTU_4615	6	gi|1226071517|gb|MF406097.1|	1.84e-19	74.793	MF406097	Pyramidula pusilla voucher EHUMC_2043 cytochrome c oxidase subunit 1 (COI) gene, partial cds; mitochondrial	1737323	unknown Metazoa
C	1	high	OTU_498	6	gi|283050927|gb|GU070928.1|	1.84e-49	79.322	GU070928	Invertebrate environmental sample clone G06 cytochrome oxidase subunit I (COI) gene, partial cds; mitochondrial	693772	unknown Metazoa
C	1	high	OTU_539	6	gi|408367719|gb|JX156789.1|	1.16e-16	83.178	JX156789	Chilostoma planospira voucher 026_Camp.planosp._3135_112260 cytochrome oxidase subunit I (COI) gene, partial cds; mitochondrial	225491	unknown Metazoa
C	1	high	OTU_877	6	gi|283050881|gb|GU070901.1|	3.39e-161	99.684	GU070901	Invertebrate environmental sample clone A06 cytochrome oxidase subunit I (COI) gene, partial cds; mitochondrial	693772	unknown Metazoa
C	1	high	OTU_1455	7	gi|1393867052|gb|MF823927.1|	1.07e-71	84.752	MF823927	Chrysotus sp. BIOUG21060-B05 cytochrome oxidase subunit 1 (COI) gene, partial cds; mitochondrial	2207955	unknown Metazoa
C	1	high	OTU_1961	7	gi|283050881|gb|GU070901.1|	3.69e-101	88.328	GU070901	Invertebrate environmental sample clone A06 cytochrome oxidase subunit I (COI) gene, partial cds; mitochondrial	693772	unknown Metazoa
C	1	high	OTU_2549	7	gi|1485817051|gb|MH662952.1|	6.77e-19	74.306	MH662952	Cardiodactylus riga isolate Crig_C77_Burauen cytochrome oxidase subunit I (COI) gene, partial cds; mitochondrial	2420265	unknown Metazoa
C	1	high	OTU_3573	7	gi|332802134|gb|JF793317.1|	7.06e-04	94.444	JF793317	Xanthopimpla aurita voucher DHJPAR0022032 cytochrome oxidase subunit 1 (COI) gene, partial cds; mitochondrial	1031660	unknown Metazoa
C	1	high	OTU_4242	7	gi|374907543|gb|JQ556881.1|	3.93e-56	80.743	JQ556881	Carthara sp. abruptaDHJ03 cytochrome oxidase subunit 1 (COI) gene, partial cds; mitochondrial	993829	unknown Metazoa
C	1	high	OTU_4948	7	gi|312858107|gb|HM891797.1|	1.79e-69	82.390	HM891797	Spilogona sp. 11 AKR voucher BUIC-CHU0789 cytochrome oxidase subunit 1 (COI) gene, partial cds; mitochondrial	1291750	unknown Metazoa
C	1	high	OTU_592	7	gi|270271764|gb|GQ120036.1|	6.63e-49	79.322	GQ120036	Praya reticulata isolate Prre01 cytochrome oxidase subunit I (COI) gene, partial cds; mitochondrial	645363	unknown Metazoa
C	1	high	OTU_686	7	gi|1394616251|gb|MH138839.1|	8.95e-18	78.261	MH138839	Microgastrinae sp. Extraction68 cytochrome oxidase subunit 1 (COI) gene, partial cds; mitochondrial	2212208	unknown Metazoa
C	1	high	OTU_2404	8	gi|1377542051|gb|MF924045.1|	8.64e-43	86.391	MF924045	Lycomorphodes sordida voucher CNCLEP 00119628 cytochrome oxidase subunit 1 (COI) gene, partial cds; mitochondrial	1429270	cellular organisms; Eukaryota; Opisthokonta; Metazoa; Eumetazoa; Bilateria; Protostomia; Ecdysozoa; Panarthropoda; Arthropoda; Mandibulata; Pancrustacea; Hexapoda; Insecta; Dicondylia; Pterygota; Neoptera; Holometabola; Amphiesmenoptera; Lepidoptera; Glossata; Neolepidoptera; Heteroneura; Ditrysia; Obtectomera; Noctuoidea; Erebidae; Arctiinae; Lithosiini; Lycomorphodes
C	1	high	OTU_257	8	gi|1004525424|gb|KU314799.1|	4.08e-31	75.839	KU314799	Rossmaessleria sicanoides voucher ZMH 101905-3618 cytochrome oxidase subunit I (cox1) gene, partial cds; mitochondrial	1701738	unknown Metazoa
C	1	high	OTU_3672	8	gi|296828203|gb|GU668419.1|	3.10e-12	78.626	GU668419	Pemphigus sp. 5 BOLD-2018 voucher CNC#HEM063417B cytochrome oxidase subunit 1 (COI) gene, partial cds; mitochondrial	2557696	unknown Metazoa
C	1	high	OTU_4737	8	gi|320569077|gb|HQ928528.1|	1.83e-54	79.743	HQ928528	Agromyzidae sp. BBDIP261-09 voucher BIOUG<CAN>:08BBDIP-2472 cytochrome oxidase subunit 1 (COI) gene, partial cds; mitochondrial	2548574	unknown Metazoa
C	1	high	OTU_770	8	gi|1652855094|gb|MK038770.1|	3.08e-47	78.302	MK038770	Livoneca redmanii cytochrome oxidase subunit I (COI) gene, partial cds; mitochondrial	1798859	unknown Metazoa
C	1	high	OTU_1202	9	gi|374902417|gb|JQ549319.1|	2.46e-33	86.861	JQ549319	Diaphania glauculalis cytochrome oxidase subunit 1 (COI) gene, partial cds; mitochondrial	1140736	cellular organisms; Eukaryota; Opisthokonta; Metazoa; Eumetazoa; Bilateria; Protostomia; Ecdysozoa; Panarthropoda; Arthropoda; Mandibulata; Pancrustacea; Hexapoda; Insecta; Dicondylia; Pterygota; Neoptera; Holometabola; Amphiesmenoptera; Lepidoptera; Glossata; Neolepidoptera; Heteroneura; Ditrysia; Obtectomera; Pyraloidea; Crambidae; Spilomelinae; Diaphania
C	1	high	OTU_1994	9	gi|1625814613|gb|MK833920.1|	3.99e-46	79.433	MK833920	Demospongiae sp. DGM-2019 voucher USNM:IZ:1526900 cytochrome oxidase subunit 1 (COI) gene, partial cds; mitochondrial	2572793	unknown Metazoa
C	1	high	OTU_2422	9	gi|767806805|gb|KP254083.1|	3.93e-56	81.100	KP254083	Annelida sp. BOLD:ACR0235 voucher FTP_2370 cytochrome oxidase subunit 1 (COI) gene, partial cds; mitochondrial	1629211	unknown Metazoa
C	1	high	OTU_3053	9	gi|283050941|gb|GU070935.1|	1.69e-109	89.873	GU070935	Invertebrate environmental sample clone H02 cytochrome oxidase subunit I (COI) gene, partial cds; mitochondrial	693772	unknown Metazoa
C	1	high	OTU_4193	9	gi|283050939|gb|GU070934.1|	1.61e-144	96.519	GU070934	Invertebrate environmental sample clone G03 cytochrome oxidase subunit I (COI) gene, partial cds; mitochondrial	693772	unknown Metazoa
C	1	high	OTU_982	9	gi|1068023018|gb|KR746436.1|	3.11e-42	78.596	KR746436	Zygomyia sp. BOLD-2016 voucher BIOUG01522-A02 cytochrome oxidase subunit 1 (COI) gene, partial cds; mitochondrial	1891821	unknown Metazoa
C	1	high	OTU_985	9	gi|1752774815|gb|MK984596.1|	8.82e-28	81.595	MK984596	Larsonia pterophylla isolate MSW002 cytochrome c oxidase subunit I (COI) gene, partial cds; mitochondrial	498529	unknown Metazoa
C	1	high	OTU_1194	10	gi|1009658424|gb|KU720085.1|	6.56e-64	83.154	KU720085	Brachionidae sp. SHYT150829 cytochrome oxidase subunit I (COI) gene, partial cds; mitochondrial	1804006	unknown Metazoa
C	1	high	OTU_1312	10	gi|1476429741|gb|MH574907.1|	1.47e-30	76.471	MH574907	Glomeris aurita isolate TW82 cytochrome c oxidase subunit I gene, partial cds; mitochondrial	2320899	unknown Metazoa
C	1	high	OTU_235	10	gi|1064244048|dbj|AB998664.1|	8.40e-63	81.191	AB998664	Coenobita violascens mitochondrial COI gene for cytochrome oxidase subunit I, partial cds, isolate: COc2	516888	unknown Metazoa
C	1	high	OTU_2462	10	gi|1768912833|gb|MK144523.1|	1.79e-69	83.904	MK144523	Nymphomyia alba voucher albRuKuPh-1M cytochrome c oxidase subunit I (COI) gene, partial cds; mitochondrial	2583725	unknown Metazoa
C	1	high	OTU_2572	10	gi|283050881|gb|GU070901.1|	5.75e-149	97.460	GU070901	Invertebrate environmental sample clone A06 cytochrome oxidase subunit I (COI) gene, partial cds; mitochondrial	693772	unknown Metazoa
C	1	high	OTU_3783	11	gi|883744132|gb|KR916937.1|	3.39e-161	99.684	KR916937	Scolelepis foliosa voucher LCAS1-01 cytochrome oxidase subunit 1 (COI) gene, partial cds; mitochondrial	1400846	cellular organisms; Eukaryota; Opisthokonta; Metazoa; Eumetazoa; Bilateria; Protostomia; Spiralia; Lophotrochozoa; Annelida; Polychaeta; Scolecida; Spionida; Spionidae; Scolelepis	Scolelepis foliosa
C	1	high	OTU_873	11	gi|146328139|emb|AM498648.1|	1.07e-71	85.199	AM498648	Scopalina ruetzleri mitochondrial partial COI gene for cytochrome oxidase subunit I, haplotype 2	85795	cellular organisms; Eukaryota; Opisthokonta; Metazoa; Porifera; Demospongiae; Heteroscleromorpha; Bubarida; Dictyonellidae; Scopalina
C	1	high	OTU_1002	11	gi|283050881|gb|GU070901.1|	1.34e-95	87.302	GU070901	Invertebrate environmental sample clone A06 cytochrome oxidase subunit I (COI) gene, partial cds; mitochondrial	693772	unknown Metazoa
C	1	high	OTU_989	12	gi|1779948466|gb|MN627056.1|	7.42e-158	98.746	MN627056	Brachionus quadridentatus cluniorbicularis isolate C76IXT cytochrome c oxidase subunit I (COI) gene, partial cds; mitochondrial	1213238	cellular organisms; Eukaryota; Opisthokonta; Metazoa; Eumetazoa; Bilateria; Protostomia; Spiralia; Gnathifera; Rotifera; Monogononta; Pseudotrocha; Ploima; Brachionidae; Brachionus; Brachionus quadridentatus	Brachionus quadridentatus cluniorbicularis
C	1	high	OTU_3445	12	gi|1279331859|emb|LT903821.1|	7.29e-163	100.000	LT903821	Nais elinguis mitochondrial partial COI gene for cytochrome oxidase subunit 1, isolate 967_N4	74736	cellular organisms; Eukaryota; Opisthokonta; Metazoa; Eumetazoa; Bilateria; Protostomia; Spiralia; Lophotrochozoa; Annelida; Clitellata; Oligochaeta; Haplotaxida; Tubificina; Naididae; Naidinae; Nais	Nais elinguis
C	1	high	OTU_1252	12	gi|1201292056|gb|MF172366.1|	4.02e-41	77.705	MF172366	Sabethes soperi voucher ST10248 cytochrome oxidase subunit 1 (COI) gene, partial cds; mitochondrial	2007218	unknown Metazoa
C	1	high	OTU_1347	12	gi|974709951|gb|KP829548.1|	2.44e-23	80.124	KP829548	Coccinellidae sp. AGNM04 cytochrome oxidase subunit I (COI) gene, partial cds; mitochondrial	1779031	unknown Metazoa
C	1	high	OTU_1956	12	gi|1061418595|gb|KR573491.1|	1.83e-54	80.132	KR573491	Empoasca sp. BOLD-2016 voucher BIOUG01293-G04 cytochrome oxidase subunit 1 (COI) gene, partial cds; mitochondrial	1889612	unknown Metazoa
C	1	high	OTU_386	12	gi|1130479160|gb|KX673887.1|	3.11e-42	78.947	KX673887	Ixodes myrmecobii isolate T16 cytochrome oxidase subunit 1 (CO1) gene, partial cds; mitochondrial	262305	unknown Metazoa
C	1	high	OTU_3936	12	gi|283050881|gb|GU070901.1|	1.36e-85	86.333	GU070901	Invertebrate environmental sample clone A06 cytochrome oxidase subunit I (COI) gene, partial cds; mitochondrial	693772	unknown Metazoa
C	1	high	OTU_678	12	gi|909755054|gb|KM613359.1|	2.45e-28	75.524	KM613359	Bourletiella sp. BOLD:ACC3010 voucher BIOUG04093-A10 cytochrome oxidase subunit 1 (COI) gene, partial cds; mitochondrial	1690827	unknown Metazoa
C	1	high	OTU_874	12	gi|270271602|gb|GQ119954.1|	1.83e-54	80.392	GQ119954	Apolemia sp. BO-2009 isolate Apol01 cytochrome oxidase subunit I (COI) gene, partial cds; mitochondrial	645324	unknown Metazoa
C	1	high	OTU_524	13	gi|1779948474|gb|MN627060.1|	1.59e-159	99.060	MN627060	Brachionus quadridentatus cluniorbicularis isolate C79IXT cytochrome c oxidase subunit I (COI) gene, partial cds; mitochondrial	1213238	cellular organisms; Eukaryota; Opisthokonta; Metazoa; Eumetazoa; Bilateria; Protostomia; Spiralia; Gnathifera; Rotifera; Monogononta; Pseudotrocha; Ploima; Brachionidae; Brachionus; Brachionus quadridentatus	Brachionus quadridentatus cluniorbicularis
C	1	high	OTU_1807	13	gi|1189351068|gb|KY778921.1|	8.45e-58	81.081	KY778921	Draconarius sp. ZZ929 cytochrome oxidase subunit I (COI) gene, partial cds; mitochondrial	1983027	unknown Metazoa
C	1	high	OTU_2624	13	gi|283050908|gb|GU070917.1|	3.66e-106	89.241	GU070917	Invertebrate environmental sample clone E02 cytochrome oxidase subunit I (COI) gene, partial cds; mitochondrial	693772	unknown Metazoa
C	1	high	OTU_3659	13	gi|374902417|gb|JQ549319.1|	1.90e-34	83.929	JQ549319	Diaphania glauculalis cytochrome oxidase subunit 1 (COI) gene, partial cds; mitochondrial	1140736	unknown Metazoa
C	1	high	OTU_1528	15	gi|1035549895|gb|KU299352.1|	1.40e-70	82.803	KU299352	Brachionus plicatilis complex sp. JPNAG054 cytochrome c oxidase subunit I (COI) gene, partial cds; mitochondrial	1858312	unknown Metazoa
C	1	high	OTU_609	15	gi|270271742|gb|GQ120025.1|	1.10e-51	79.114	GQ120025	Nanomia cara isolate Naca34 cytochrome oxidase subunit I (COI) gene, partial cds; mitochondrial	645360	unknown Metazoa
C	1	high	OTU_828	15	gi|1783406265|gb|MN349004.1|	4.05e-36	77.737	MN349004	Psoroptidae sp. BOLD:ACV2635 voucher BIOUG21866-G08 cytochrome oxidase subunit 1 (COI) gene, partial cds; mitochondrial	2679645	unknown Metazoa
C	1	high	OTU_1381	16	gi|1020269012|gb|KR612257.1|	3.91e-61	81.605	KR612257	Cloeon viridulum isolate CVD-9 cytochrome oxidase subunit I (COI) gene, partial cds; mitochondrial	1825471	unknown Metazoa
C	1	high	OTU_172	16	gi|937602177|gb|KM644343.1|	8.40e-63	82.857	KM644343	Mycetophilidae sp. BOLD:ABW7884 voucher BIOUG04890-C01 cytochrome oxidase subunit 1 (COI) gene, partial cds; mitochondrial	1694212	unknown Metazoa
C	1	high	OTU_90	16	gi|1274809865|gb|MF983570.1|	6.77e-34	76.712	MF983570	Ariophanta lahatensis voucher FLMNH494014 cytochrome oxidase subunit 1 (COI) gene, partial cds; mitochondrial	2052472	unknown Metazoa
C	1	high	OTU_2884	17	gi|283050896|gb|GU070909.1|	1.41e-55	79.811	GU070909	Invertebrate environmental sample clone C05 cytochrome oxidase subunit I-like (COI) gene, partial sequence; mitochondrial	693772	unknown Metazoa
C	1	high	OTU_3252	17	gi|444301618|gb|JX845092.1|	1.83e-54	79.624	JX845092	Sericoderus lateralis cytochrome oxidase subunit I (COI) gene, partial cds; mitochondrial	442098	unknown Metazoa
C	1	high	OTU_598	17	gi|1183149325|gb|KY818423.1|	2.45e-28	74.684	KY818423	Canariella giustii voucher 3654 cytochrome oxidase subunit 1 (cox1) gene, partial cds; mitochondrial	1980714	unknown Metazoa
C	1	high	OTU_741	17	gi|283050908|gb|GU070917.1|	2.33e-63	82.313	GU070917	Invertebrate environmental sample clone E02 cytochrome oxidase subunit I (COI) gene, partial cds; mitochondrial	693772	unknown Metazoa
C	1	high	OTU_867	18	gi|480317534|gb|KC615757.1|	1.78e-74	85.315	KC615757	Foliabitus longzhou voucher JXZhang:JXZ076 cytochrome oxidase subunit I (COI) gene, partial cds; mitochondrial	1317426	cellular organisms; Eukaryota; Opisthokonta; Metazoa; Eumetazoa; Bilateria; Protostomia; Ecdysozoa; Panarthropoda; Arthropoda; Chelicerata; Arachnida; Araneae; Araneomorphae; Entelegynae; RTA clade; Dionycha; Salticidae; Salticoida; Euophryinae; Foliabitus
C	1	high	OTU_128	18	gi|1767106814|gb|MN407240.1|	8.28e-73	85.000	MN407240	Phoridae sp. isolate UGC0007972 cytochrome oxidase subunit I (cox1) gene, partial cds; mitochondrial	2651588	cellular organisms; Eukaryota; Opisthokonta; Metazoa; Eumetazoa; Bilateria; Protostomia; Ecdysozoa; Panarthropoda; Arthropoda; Mandibulata; Pancrustacea; Hexapoda; Insecta; Dicondylia; Pterygota; Neoptera; Holometabola; Diptera; Brachycera; Muscomorpha; Eremoneura; Cyclorrhapha; Aschiza; Platypezoidea; Phoridae; unclassified Phoridae
C	1	high	OTU_565	18	gi|635716019|gb|KJ209029.1|	8.70e-38	77.660	KJ209029	Cecidomyiidae sp. BOLD:ACE8808 voucher BIOUG03925-E09 cytochrome oxidase subunit 1 (COI) gene, partial cds; mitochondrial	1492533	unknown Metazoa
C	1	high	OTU_705	18	gi|1015633718|gb|KU895118.1|	2.45e-28	78.440	KU895118	Ophiocamax drygalskii isolate CAS161526 cytochrome oxidase subunit I gene, partial cds; mitochondrial	1815298	unknown Metazoa
C	1	high	OTU_925	18	gi|1534504976|gb|MH395280.1|	5.38e-15	79.412	MH395280	Helicopsis austriaca isolate au10 cytochrome c oxidase subunit 1 (COI) gene, partial cds; mitochondrial	2496358	unknown Metazoa
C	1	high	OTU_1339	19	gi|283050879|gb|GU070900.1|	8.22e-78	83.861	GU070900	Invertebrate environmental sample clone A05 cytochrome oxidase subunit I (COI) gene, partial cds; mitochondrial	693772	unknown Metazoa
C	1	high	OTU_2955	19	gi|283050943|gb|GU070936.1|	3.56e-121	92.605	GU070936	Invertebrate environmental sample clone H05 cytochrome oxidase subunit I (COI) gene, partial cds; mitochondrial	693772	unknown Metazoa
C	1	high	OTU_693	19	gi|343456506|gb|JF818778.1|	1.86e-44	79.004	JF818778	Phaeosaces compsotypa voucher MM11220 cytochrome oxidase c subunit I (COI) gene, partial cds; mitochondrial	1073591	unknown Metazoa
C	1	high	OTU_697	19	gi|1169323961|gb|KU918954.1|	1.09e-56	81.818	KU918954	Ophonus azureus voucher ZFMK-TIS-2501135 cytochrome oxidase subunit 1 (COI) gene, partial cds; mitochondrial	247416	unknown Metazoa
C	1	high	OTU_84	19	gi|300953268|gb|HM018660.1|	3.96e-51	80.272	HM018660	Phyllangia papuensis isolate MVK202A cytochrome oxidase subunit 1 (COX1) gene, partial cds; mitochondrial	865892	unknown Metazoa
C	1	high	OTU_1769	22	gi|283050908|gb|GU070917.1|	1.30e-115	91.111	GU070917	Invertebrate environmental sample clone E02 cytochrome oxidase subunit I (COI) gene, partial cds; mitochondrial	693772	unknown Metazoa
C	1	high	OTU_369	22	gi|332327525|gb|JF876714.1|	1.86e-44	79.298	JF876714	Spilogona sp. JWDCH412-10 voucher BIOUG<CAN>:10PROBE-12618 cytochrome oxidase subunit 1 (COI) gene, partial cds; mitochondrial	2335304	unknown Metazoa
C	1	high	OTU_1272	24	gi|490342756|gb|KC617066.1|	3.61e-116	91.111	KC617066	Macrothrix sp. HE-364 cytochrome oxidase subunit 1 (COI) gene, partial cds; mitochondrial	1318556	cellular organisms; Eukaryota; Opisthokonta; Metazoa; Eumetazoa; Bilateria; Protostomia; Ecdysozoa; Panarthropoda; Arthropoda; Mandibulata; Pancrustacea; Crustacea; Branchiopoda; Phyllopoda; Diplostraca; Cladocera; Anomopoda; Macrotrichidae; Macrothrix; unclassified Macrothrix
C	1	high	OTU_1014	24	gi|374967425|gb|JQ561304.1|	3.04e-57	81.625	JQ561304	Gorgone sp. fellearisDHJ02 cytochrome oxidase subunit 1 (COI) gene, partial cds; mitochondrial	705648	unknown Metazoa
C	1	high	OTU_1300	24	gi|331132795|gb|JF841958.1|	3.11e-42	78.596	JF841958	Rheumaptera hastata voucher BIOUG<CAN>:10BBCLP-0944 cytochrome oxidase subunit 1 (COI) gene, partial cds; mitochondrial	691601	unknown Metazoa
C	1	high	OTU_2353	24	gi|295076872|gb|GU699751.1|	6.49e-64	83.099	GU699751	Lepidoptera sp. BOLD:AAE6433 cytochrome oxidase subunit 1 (COI) gene, partial cds; mitochondrial	842478	unknown Metazoa
C	1	high	OTU_2727	24	gi|515424694|gb|KC440084.1|	3.06e-52	80.851	KC440084	Sarsia sp cytochrome c oxidase subunit I (COI) gene, partial sequence, mitochondrial	1345085	unknown Metazoa
C	1	high	OTU_810	24	gi|283050879|gb|GU070900.1|	6.05e-114	90.794	GU070900	Invertebrate environmental sample clone A05 cytochrome oxidase subunit I (COI) gene, partial cds; mitochondrial	693772	unknown Metazoa
C	1	high	OTU_274	25	gi|1074955545|gb|KT116849.1|	1.07e-71	84.068	KT116849	Sciaridae sp. BOLD-2016 voucher BIOUG01437-C02 cytochrome oxidase subunit 1 (COI) gene, partial cds; mitochondrial	1881792	unknown Metazoa
C	1	high	OTU_2771	25	gi|283050881|gb|GU070901.1|	6.40e-74	85.106	GU070901	Invertebrate environmental sample clone A06 cytochrome oxidase subunit I (COI) gene, partial cds; mitochondrial	693772	unknown Metazoa
C	1	high	OTU_655	25	gi|914039269|emb|LN714227.1|	6.72e-39	80.349	LN714227	Zanclea sango mitochondrial partial COI gene for cytochrome oxidase subunit 1, specimen voucher MA053	1518536	unknown Metazoa
C	1	high	OTU_1199	26	gi|283050881|gb|GU070901.1|	7.93e-103	88.608	GU070901	Invertebrate environmental sample clone A06 cytochrome oxidase subunit I (COI) gene, partial cds; mitochondrial	693772	unknown Metazoa
C	1	high	OTU_1268	26	gi|932354971|gb|KP264808.1|	5.09e-55	80.969	KP264808	Empis (Pyrrempis) sp. BKC-2015 isolate emp113 cytochrome oxidase subunit 1 (COI) gene, partial cds; mitochondrial	1714005	unknown Metazoa
C	1	high	OTU_591	26	gi|283050881|gb|GU070901.1|	6.22e-94	86.984	GU070901	Invertebrate environmental sample clone A06 cytochrome oxidase subunit I (COI) gene, partial cds; mitochondrial	693772	unknown Metazoa
C	1	high	OTU_2320	28	gi|1551494864|gb|MH282590.1|	1.42e-50	80.212	MH282590	Aglaophenia kirchenpaueri voucher DOP Pl5A06 cytochrome oxidase subunit I (COI) gene, partial cds; mitochondrial	396358	unknown Metazoa
C	1	high	OTU_868	28	gi|283050889|gb|GU070905.1|	7.29e-163	100.000	GU070905	Invertebrate environmental sample clone B06 cytochrome oxidase subunit I (COI) gene, partial cds; mitochondrial	693772	unknown Metazoa
C	1	high	OTU_932	28	gi|1393898847|gb|MG811652.1|	1.07e-71	83.959	MG811652	Zanclea sessilis cytochrome oxidase subunit I gene, partial cds; mitochondrial	264065	unknown Metazoa
C	1	high	OTU_89	29	gi|148612197|gb|EF540787.1|	7.50e-143	100.000	EF540787	Cordylophora sp. IM1 cytochrome c oxidase subunit I (COI) gene, partial cds; mitochondrial	446538	cellular organisms; Eukaryota; Opisthokonta; Metazoa; Eumetazoa; Cnidaria; Hydrozoa; Hydroidolina; Anthoathecata; Filifera; Oceaniidae; Cordylophora; unclassified Cordylophora	Cordylophora sp. IM1
C	1	high	OTU_272	29	gi|1481838156|gb|MF704296.1|	1.94e-14	76.970	MF704296	Cecidomyiidae sp. BIOUG21409-C08 cytochrome oxidase subunit 1 (COI) gene, partial cds; mitochondrial	2356310	unknown Metazoa
C	1	high	OTU_976	29	gi|283050881|gb|GU070901.1|	2.89e-92	86.667	GU070901	Invertebrate environmental sample clone A06 cytochrome oxidase subunit I (COI) gene, partial cds; mitochondrial	693772	unknown Metazoa
C	1	high	OTU_1389	30	gi|283050943|gb|GU070936.1|	3.66e-106	89.241	GU070936	Invertebrate environmental sample clone H05 cytochrome oxidase subunit I (COI) gene, partial cds; mitochondrial	693772	unknown Metazoa
C	1	high	OTU_40	32	gi|1236177206|gb|KX755302.1|	5.38e-15	77.160	KX755302	Proechimys echinothrix voucher INPA:SISPUR-M-177 mitochondrion, complete genome	2025911	unknown Metazoa
C	1	high	OTU_1042	34	gi|1009103567|gb|KU923234.1|	8.40e-63	84.615	KU923234	Leptosciarella viatica isolate Le.via.02 cytochrome c oxidase subunit 1 (COI) gene, partial cds; mitochondrial	1817648	unknown Metazoa
C	1	high	OTU_1805	35	gi|283050920|gb|GU070923.1|	6.09e-94	87.419	GU070923	Invertebrate environmental sample clone F03 cytochrome oxidase subunit I (COI) gene, partial cds; mitochondrial	693772	unknown Metazoa
C	1	high	OTU_516	35	gi|1652855094|gb|MK038770.1|	6.77e-34	77.003	MK038770	Livoneca redmanii cytochrome oxidase subunit I (COI) gene, partial cds; mitochondrial	1798859	unknown Metazoa
C	1	high	OTU_852	35	gi|311057667|gb|HM912269.1|	3.18e-32	83.636	HM912269	Idaea abnorma voucher BC EF Lep 01825 cytochrome oxidase subunit 1 (COI) gene, partial cds; mitochondrial	1870003	unknown Metazoa
C	1	high	OTU_326	37	gi|270271590|gb|GQ119948.1|	6.63e-49	80.282	GQ119948	Agalma okeni isolate Agok06 cytochrome oxidase subunit I (COI) gene, partial cds; mitochondrial	2721091	unknown Metazoa
C	1	high	OTU_1955	40	gi|326398143|gb|HQ648477.1|	5.12e-50	80.357	HQ648477	Hydriomena albifasciata voucher 10-GOBCL-04 cytochrome oxidase subunit 1 (COI) gene, partial cds; mitochondrial	942300	unknown Metazoa
C	1	high	OTU_1717	41	gi|283050943|gb|GU070936.1|	3.54e-126	93.569	GU070936	Invertebrate environmental sample clone H05 cytochrome oxidase subunit I (COI) gene, partial cds; mitochondrial	693772	unknown Metazoa
C	1	high	OTU_275	41	gi|283050887|gb|GU070904.1|	3.04e-57	80.952	GU070904	Invertebrate environmental sample clone B03 cytochrome oxidase subunit I (COI) gene, partial cds; mitochondrial	693772	unknown Metazoa
C	1	high	OTU_1636	43	gi|320564731|gb|HQ944352.1|	1.85e-54	80.328	HQ944352	Lecane ohioensis voucher CTM0065 cytochrome oxidase subunit 1 (COI) gene, partial cds; mitochondrial	1225247	unknown Metazoa
C	1	high	OTU_2177	43	gi|283050943|gb|GU070936.1|	3.56e-121	92.605	GU070936	Invertebrate environmental sample clone H05 cytochrome oxidase subunit I (COI) gene, partial cds; mitochondrial	693772	unknown Metazoa
C	1	high	OTU_801	44	gi|1616699908|dbj|LC429405.1|	1.88e-34	77.652	LC429405	Ferrissia sp. P2054 mitochondrial COX1 gene for cytochrome c oxidase subunit 1, partial cds	2184450	unknown Metazoa
C	1	high	OTU_1216	45	gi|1093393043|gb|KX096598.1|	1.83e-54	81.139	KX096598	Turritopsis chevalense isolate DNA881b cytochrome oxidase subunit I (COI) gene, partial cds; mitochondrial	1911807	unknown Metazoa
C	1	high	OTU_769	45	gi|283050908|gb|GU070917.1|	1.69e-109	89.905	GU070917	Invertebrate environmental sample clone E02 cytochrome oxidase subunit I (COI) gene, partial cds; mitochondrial	693772	unknown Metazoa
C	1	high	OTU_290	46	gi|270271580|gb|GQ119943.1|	1.46e-35	76.976	GQ119943	Agalma elegans isolate Agel03 cytochrome oxidase subunit I (COI) gene, partial cds; mitochondrial	316166	unknown Metazoa
C	1	high	OTU_559	48	gi|379996241|gb|JN936618.1|	1.58e-164	100.000	JN936618	Synchaeta kitina isolate 44SK3Seefeld cytochrome oxidase subunit I (COI) gene, partial cds; mitochondrial	1156572	cellular organisms; Eukaryota; Opisthokonta; Metazoa; Eumetazoa; Bilateria; Protostomia; Spiralia; Gnathifera; Rotifera; Monogononta; Pseudotrocha; Ploima; Synchaetidae; Synchaeta	Synchaeta kitina
C	1	high	OTU_403	48	gi|283050910|gb|GU070918.1|	7.29e-163	100.000	GU070918	Invertebrate environmental sample clone E03 cytochrome oxidase subunit I (COI) gene, partial cds; mitochondrial	693772	unknown Metazoa
C	1	high	OTU_552	49	gi|896561167|gb|KP979160.1|	1.13e-31	76.842	KP979160	Rhagidiidae sp. BOLD:AAM8045 voucher DPMIT-38-90 cytochrome oxidase subunit 1 (COI) gene, partial cds; mitochondrial	1685181	unknown Metazoa
C	1	high	OTU_2019	50	gi|1009658432|gb|KU720089.1|	2.31e-78	84.691	KU720089	Brachionidae sp. SHYT150702c cytochrome oxidase subunit I (COI) gene, partial cds; mitochondrial	1804005	unknown Metazoa
C	1	high	OTU_502	53	gi|347979839|gb|JN677800.1|	3.08e-47	79.787	JN677800	Cechenena transpacifica voucher BC-Hax2953 cytochrome oxidase subunit 1 (COI) gene, partial cds; mitochondrial	1086217	unknown Metazoa
C	1	high	OTU_125	55	gi|1455623215|gb|MG924917.1|	7.29e-163	100.000	MG924917	Corbicula fluminea cytochrome oxidase subunit I (COI) gene, partial cds; mitochondrial	45949	cellular organisms; Eukaryota; Opisthokonta; Metazoa; Eumetazoa; Bilateria; Protostomia; Spiralia; Lophotrochozoa; Mollusca; Bivalvia; Heterodonta; Euheterodonta; Veneroida; Corbiculoidea; Corbiculidae; Corbicula	Corbicula fluminea
C	1	high	OTU_1130	58	gi|529373747|gb|KF398508.1|	1.50e-20	84.685	KF398508	Ataleida sp. ANIC1 voucher CCDB-15790-G08 cytochrome oxidase subunit 1 (COI) gene, partial cds; mitochondrial	1371427	unknown Metazoa
C	1	high	OTU_1572	59	gi|1621555133|gb|MH815081.1|	1.40e-70	82.903	MH815081	Proales similis isolate P similis cytochrome c oxidase subunit 1 gene, partial cds; mitochondrial	360698	unknown Metazoa
C	1	high	OTU_583	59	gi|1178771439|gb|KX038375.1|	5.42e-10	91.071	KX038375	Zelandoperla denticulata voucher NZSTO054 cytochrome oxidase subunit 1 (COI) gene, partial cds; mitochondrial	670196	unknown Metazoa
C	1	high	OTU_143	60	gi|1551494896|gb|MH282606.1|	6.58e-54	81.295	MH282606	Aglaophenia lophocarpa voucher DOP C4317 cytochrome oxidase subunit I (COI) gene, partial cds; mitochondrial	475195	unknown Metazoa
C	1	high	OTU_1136	62	gi|619492018|gb|KJ024814.1|	1.29e-120	97.674	KJ024814	Hyalinella punctata cytochrome oxidase subunit I (COI) gene, partial cds; mitochondrial	350064	cellular organisms; Eukaryota; Opisthokonta; Metazoa; Eumetazoa; Bilateria; Protostomia; Spiralia; Lophotrochozoa; Bryozoa; Phylactolaemata; Plumatellidae; Hyalinella	Hyalinella punctata
C	1	high	OTU_566	62	gi|320525715|gb|HQ849823.1|	1.86e-44	77.743	HQ849823	Drosophila borealis strain 15010-0961.00 mitochondrion, partial genome	40368	unknown Metazoa
C	1	high	OTU_1911	63	gi|1153535388|gb|KY018746.1|	2.45e-28	83.562	KY018746	Mallotus villosus voucher MT09972 cytochrome oxidase subunit I (COI) gene, partial cds; mitochondrial	30960	unknown Metazoa
C	1	high	OTU_915	65	gi|954004650|gb|KM930724.1|	1.09e-61	82.686	KM930724	Cecidomyiidae sp. BOLD:ACG3068 voucher BIOUG04605-B12 cytochrome oxidase subunit 1 (COI) gene, partial cds; mitochondrial	1744242	unknown Metazoa
C	1	high	OTU_339	66	gi|943510828|gb|KM940954.1|	1.83e-54	80.986	KM940954	Chamaemyiidae sp. BOLD:ACC1472 voucher BIOUG04395-E01 cytochrome oxidase subunit 1 (COI) gene, partial cds; mitochondrial	1743842	unknown Metazoa
C	1	high	OTU_358	69	gi|480317600|gb|KC615790.1|	1.45e-40	78.397	KC615790	Omoedus papuanus voucher JXZhang:JXZ286 cytochrome oxidase subunit I (COI) gene, partial cds; mitochondrial	1317480	unknown Metazoa
C	1	high	OTU_597	69	gi|300492451|gb|GU722856.1|	2.35e-58	81.063	GU722856	Hydra circumcincta strain AK13c cytochrome oxidase subunit I (COI) gene, partial cds; mitochondrial	154958	unknown Metazoa
C	1	high	OTU_67	71	gi|332327593|gb|JF876748.1|	1.83e-54	81.071	JF876748	Cerodontha sp. n. JWDCH463-10 voucher BIOUG<CAN>:10PROBE-12669 cytochrome oxidase subunit 1 (COI) gene, partial cds; mitochondrial	2340336	unknown Metazoa
C	1	high	OTU_1289	72	gi|514884792|gb|KC619084.1|	5.94e-134	97.834	KC619084	Polyarthra sp. UO-2013 isolate 153PU7Donau cytochrome oxidase subnit I (COI) gene, partial cds; mitochondrial	1344032	cellular organisms; Eukaryota; Opisthokonta; Metazoa; Eumetazoa; Bilateria; Protostomia; Spiralia; Gnathifera; Rotifera; Monogononta; Pseudotrocha; Ploima; Synchaetidae; Polyarthra; unclassified Polyarthra	Polyarthra sp. UO-2013
C	1	high	OTU_1883	72	gi|1714604615|ref|NC_044110.1|	0.002	100.000	NC_044110	Chamberlainia hainesiana voucher BIV0046 mitochondrion, complete genome	1264661	unknown Metazoa
C	1	high	OTU_1383	74	gi|121592020|gb|EF012181.1|	5.27e-30	76.628	EF012181	Gundlachia cf. radiata 'Laguna Chocuaco, Costa Rica' cytochrome c oxidase subunit 1 (CO1) gene, partial cds; mitochondrial	419066	unknown Metazoa
C	1	high	OTU_424	77	gi|786321459|gb|KP136553.1|	2.37e-53	80.851	KP136553	Crustacea environmental sample clone Bsex-23 cytochrome oxidase subunit I (COI) gene, partial cds; mitochondrial	696709	unknown Metazoa
C	1	high	OTU_577	78	gi|1675202789|gb|MK154929.1|	3.99e-46	88.820	MK154929	Olios sp. 2GAB_PAK voucher UOS-MTSPD-0141 cytochrome oxidase subunit 1 (COI) gene, partial cds; mitochondrial	2584303	cellular organisms; Eukaryota; Opisthokonta; Metazoa; Eumetazoa; Bilateria; Protostomia; Ecdysozoa; Panarthropoda; Arthropoda; Chelicerata; Arachnida; Araneae; Araneomorphae; Entelegynae; RTA clade; Dionycha; Sparassidae; Olios; unclassified Olios
C	1	high	OTU_1449	81	gi|283050920|gb|GU070923.1|	1.84e-49	80.212	GU070923	Invertebrate environmental sample clone F03 cytochrome oxidase subunit I (COI) gene, partial cds; mitochondrial	693772	unknown Metazoa
C	1	high	OTU_580	84	gi|283050879|gb|GU070900.1|	1.69e-109	89.873	GU070900	Invertebrate environmental sample clone A05 cytochrome oxidase subunit I (COI) gene, partial cds; mitochondrial	693772	unknown Metazoa
C	1	high	OTU_1544	85	gi|1418592648|gb|MH282206.1|	1.84e-49	79.585	MH282206	Trichobioides perspicillatus voucher TH_PA_WP1_370b cytochrome oxidase subunit 1 (COI) gene, partial cds; mitochondrial	2259720	unknown Metazoa
C	1	high	OTU_457	88	gi|30523099|gb|AY262883.1|	1.14e-26	81.098	AY262883	Echinometra vanbrunti isolate Evanbrunti cytochrome oxidase subunit I gene, partial cds; mitochondrial	105362	unknown Metazoa
C	1	high	OTU_341	91	gi|283050881|gb|GU070901.1|	3.69e-101	88.291	GU070901	Invertebrate environmental sample clone A06 cytochrome oxidase subunit I (COI) gene, partial cds; mitochondrial	693772	unknown Metazoa
C	1	high	OTU_635	95	gi|306426350|emb|FN546814.1|	1.83e-54	80.623	FN546814	Bulinus globosus mitochondrial partial COI gene for cytochrome oxidase subunit I, isolate Ipogun 1	157967	unknown Metazoa
C	1	high	OTU_334	100	gi|694191684|gb|KM051945.1|	2.76e-132	100.000	KM051945	Brachionus angularis voucher K290ANG cytochrome c oxidase subunit 1 (COI) gene, partial cds; mitochondrial	396692	cellular organisms; Eukaryota; Opisthokonta; Metazoa; Eumetazoa; Bilateria; Protostomia; Spiralia; Gnathifera; Rotifera; Monogononta; Pseudotrocha; Ploima; Brachionidae; Brachionus	Brachionus angularis
C	1	high	OTU_413	109	gi|321172165|gb|HQ848602.1|	2.98e-72	84.014	HQ848602	Protopelagonemertes beebei bio-material DNA106132 cytochrome c oxidase subunit I gene, partial cds; mitochondrial	885041	unknown Metazoa
C	1	high	OTU_512	109	gi|1430074622|gb|MG934916.1|	1.40e-60	82.456	MG934916	Tubularia indivisa voucher Hydrozoa 1666V cytochrome oxidase subunit 1 (COI) gene, partial cds; mitochondrial	37519	unknown Metazoa
C	1	high	OTU_330	111	gi|283050908|gb|GU070917.1|	7.77e-118	91.456	GU070917	Invertebrate environmental sample clone E02 cytochrome oxidase subunit I (COI) gene, partial cds; mitochondrial	693772	unknown Metazoa
C	1	high	OTU_771	115	gi|283050943|gb|GU070936.1|	1.62e-139	95.570	GU070936	Invertebrate environmental sample clone H05 cytochrome oxidase subunit I (COI) gene, partial cds; mitochondrial	693772	unknown Metazoa
C	1	high	OTU_279	116	gi|270271542|gb|GU183783.1|	6.58e-54	80.339	GU183783	Thysanopoda obtusifrons voucher UCONN:Eu02.3.1 cytochrome oxidase subunit I (COI) gene, partial cds; mitochondrial	149076	unknown Metazoa
C	1	high	OTU_550	118	gi|1189131127|dbj|LC215604.1|	1.58e-164	100.000	LC215604	Trichocerca sp. WM-2017b mitochondrial COI gene for cytochrome c oxidase subunit I, partial cds, isolate: Tricho_244	1957055	cellular organisms; Eukaryota; Opisthokonta; Metazoa; Eumetazoa; Bilateria; Protostomia; Spiralia; Gnathifera; Rotifera; Monogononta; Pseudotrocha; Ploima; Trichocercidae; Trichocerca; unclassified Trichocerca	Trichocerca sp. WM-2017b
C	1	high	OTU_724	132	gi|1189130905|dbj|LC215493.1|	7.36e-163	99.687	LC215493	Anuraeopsis sp. WM-2017a mitochondrial COI gene for cytochrome c oxidase subunit I, partial cds, isolate: Anu_285	1957023	cellular organisms; Eukaryota; Opisthokonta; Metazoa; Eumetazoa; Bilateria; Protostomia; Spiralia; Gnathifera; Rotifera; Monogononta; Pseudotrocha; Ploima; Brachionidae; Anuraeopsis; unclassified Anuraeopsis	Anuraeopsis sp. WM-2017a
C	1	high	OTU_219	138	gi|295060661|gb|HM065054.1|	1.47e-15	73.606	HM065054	Smicridea albosignata voucher UMSP000079491 cytochrome oxidase subunit 1 (COI) gene, partial cds; mitochondrial	757104	unknown Metazoa
C	1	high	OTU_316	140	gi|270271664|gb|GQ119985.1|	1.87e-39	78.322	GQ119985	Forskalia tholoides isolate Foth01 cytochrome oxidase subunit I (COI) gene, partial cds; mitochondrial	316179	unknown Metazoa
C	1	high	OTU_137	146	gi|1551495110|gb|MH282713.1|	5.23e-35	76.868	MH282713	Lytocarpia miriophyllum voucher DOP C6835 cytochrome oxidase subunit I (COI) gene, partial cds; mitochondrial	1073936	unknown Metazoa
C	1	high	OTU_380	147	gi|1199302003|gb|KY749516.1|	5.90e-139	98.264	KY749516	Polyarthra sp. EM-2017 isolate DUL72DE cytochrome oxidase subunit I (COI) gene, partial cds; mitochondrial	2005566	cellular organisms; Eukaryota; Opisthokonta; Metazoa; Eumetazoa; Bilateria; Protostomia; Spiralia; Gnathifera; Rotifera; Monogononta; Pseudotrocha; Ploima; Synchaetidae; Polyarthra; unclassified Polyarthra	Polyarthra sp. EM-2017
C	1	high	OTU_266	148	gi|985560060|gb|KT981915.1|	3.15e-32	79.018	KT981915	Balella mirabilis isolate 770 cytochrome oxidase subunit I (COI) gene, partial cds; mitochondrial	1608540	unknown Metazoa
C	1	high	OTU_238	159	gi|1242015225|gb|KX904853.1|	1.12e-41	81.250	KX904853	Versuriga anadyomene cytochrome c oxidase subunit I gene, partial cds	880245	unknown Metazoa
C	1	high	OTU_659	163	gi|323328764|gb|HQ991614.1|	1.43e-45	80.545	HQ991614	Pisaura sp. 1GAB_PAK voucher NIBGE SPD-00091 cytochrome oxidase subunit 1 (COI) gene, partial cds; mitochondrial	2579405	unknown Metazoa
C	1	high	OTU_484	167	gi|1189131067|dbj|LC215574.1|	3.48e-151	97.492	LC215574	Polyarthra sp. WM-2017e mitochondrial COI gene for cytochrome c oxidase subunit I, partial cds, isolate: Polyar_242	1957046	cellular organisms; Eukaryota; Opisthokonta; Metazoa; Eumetazoa; Bilateria; Protostomia; Spiralia; Gnathifera; Rotifera; Monogononta; Pseudotrocha; Ploima; Synchaetidae; Polyarthra; unclassified Polyarthra	Polyarthra sp. WM-2017e
C	1	high	OTU_138	172	gi|83285130|gb|DQ297773.1|	8.37e-73	83.333	DQ297773	Euchlanis dilatata cytochrome c oxidase subunit I gene, partial cds; mitochondrial	231620	unknown Metazoa
C	1	high	OTU_206	176	gi|283050879|gb|GU070900.1|	3.74e-91	86.392	GU070900	Invertebrate environmental sample clone A05 cytochrome oxidase subunit I (COI) gene, partial cds; mitochondrial	693772	unknown Metazoa
C	1	high	OTU_348	177	gi|322400347|gb|HQ947853.1|	3.11e-42	90.071	HQ947853	Psenulus concolor voucher BC ZSM HYM 05215 cytochrome oxidase subunit 1 (COI) gene, partial cds; mitochondrial	1124887	cellular organisms; Eukaryota; Opisthokonta; Metazoa; Eumetazoa; Bilateria; Protostomia; Ecdysozoa; Panarthropoda; Arthropoda; Mandibulata; Pancrustacea; Hexapoda; Insecta; Dicondylia; Pterygota; Neoptera; Holometabola; Hymenoptera; Apocrita; Aculeata; Apoidea; Spheciformes; Crabronidae; Pemphredoninae; Psenini; Psenulus
C	1	high	OTU_216	178	gi|1189130905|dbj|LC215493.1|	5.82e-149	97.170	LC215493	Anuraeopsis sp. WM-2017a mitochondrial COI gene for cytochrome c oxidase subunit I, partial cds, isolate: Anu_285	1957023	cellular organisms; Eukaryota; Opisthokonta; Metazoa; Eumetazoa; Bilateria; Protostomia; Spiralia; Gnathifera; Rotifera; Monogononta; Pseudotrocha; Ploima; Brachionidae; Anuraeopsis; unclassified Anuraeopsis	Anuraeopsis sp. WM-2017a
C	1	high	OTU_489	185	gi|1551494966|gb|MH282641.1|	3.91e-61	81.544	MH282641	Aglaophenia tubulifera voucher DOP C7356 cytochrome oxidase subunit I (COI) gene, partial cds; mitochondrial	475196	unknown Metazoa
C	1	high	OTU_398	200	gi|1046553976|gb|KX235990.1|	2.45e-28	76.265	KX235990	Reticulidia fungia voucher RMNH:MOL:336640 cytochrome oxidase subunit I (COI) gene, partial cds; mitochondrial	190952	unknown Metazoa
C	1	high	OTU_241	203	gi|1058277963|gb|KU318340.1|	6.72e-39	78.846	KU318340	Gyraulus convexiusculus isolate AGC1 cytochrome oxidase subunit I (COI) gene, partial cds; mitochondrial	191788	unknown Metazoa
C	1	high	OTU_242	206	gi|283050939|gb|GU070934.1|	7.29e-163	100.000	GU070934	Invertebrate environmental sample clone G03 cytochrome oxidase subunit I (COI) gene, partial cds; mitochondrial	693772	unknown Metazoa
C	1	high	OTU_276	207	gi|270271774|gb|GQ120041.1|	5.12e-50	80.287	GQ120041	Rhizophysa filiformis isolate Rhfi01 cytochrome oxidase subunit I (COI) gene, partial cds; mitochondrial	316187	unknown Metazoa
C	1	high	OTU_197	223	gi|1430636940|gb|MF870543.1|	2.32e-68	83.333	MF870543	Coelosia sp. BIOUG22749-F03 cytochrome oxidase subunit 1 (COI) gene, partial cds; mitochondrial	2269871	unknown Metazoa
C	1	high	OTU_367	227	gi|1189355055|gb|KY091164.1|	1.76e-89	86.076	KY091164	Brachionus forficula voucher Taihuzoo 16 cytochrome oxidase subunit I (COI) gene, partial cds; mitochondrial	396695	cellular organisms; Eukaryota; Opisthokonta; Metazoa; Eumetazoa; Bilateria; Protostomia; Spiralia; Gnathifera; Rotifera; Monogononta; Pseudotrocha; Ploima; Brachionidae; Brachionus
C	1	high	OTU_520	230	gi|403082251|gb|JX463650.1|	7.36e-163	99.687	JX463650	Brachionus calyciflorus cytochrome c oxidase subunit 1 (COX1) gene, partial cds; mitochondrial	104777	cellular organisms; Eukaryota; Opisthokonta; Metazoa; Eumetazoa; Bilateria; Protostomia; Spiralia; Gnathifera; Rotifera; Monogononta; Pseudotrocha; Ploima; Brachionidae; Brachionus	Brachionus calyciflorus
C	1	high	OTU_400	238	gi|1551494970|gb|MH282643.1|	1.80e-64	82.432	MH282643	Aglaophenia tubulifera voucher DOP C8199 cytochrome oxidase subunit I (COI) gene, partial cds; mitochondrial	475196	unknown Metazoa
C	1	high	OTU_160	250	gi|374875713|gb|JQ575959.1|	3.11e-42	78.648	JQ575959	Tachinidae gen. tachJanzen01 sp. Janzen01 cytochrome oxidase subunit 1 (COI) gene, partial cds; mitochondrial	1104067	unknown Metazoa
C	1	high	OTU_396	251	gi|1249141444|gb|KX866755.1|	5.20e-40	77.287	KX866755	Calyx nicaeensis voucher Po.25570 cytochrome c oxidase subunit 1 (COI) gene, partial cds; mitochondrial	2025859	unknown Metazoa
C	1	high	OTU_173	257	gi|1196582043|gb|KY839664.1|	6.72e-39	78.014	KY839664	Psychodidae sp. BIOUG04908-C06 cytochrome oxidase subunit 1 (COI) gene, partial cds; mitochondrial	1998941	unknown Metazoa
C	1	high	OTU_155	272	gi|270271580|gb|GQ119943.1|	1.43e-45	79.181	GQ119943	Agalma elegans isolate Agel03 cytochrome oxidase subunit I (COI) gene, partial cds; mitochondrial	316166	unknown Metazoa
C	1	high	OTU_126	276	gi|529949939|gb|KC287426.1|	0.009	100.000	KC287426	Acartia tsuensis voucher AtsU2.5 cytochrome c oxidase subunit I (COI) gene, partial cds; mitochondrial	1267137	unknown Metazoa
C	1	high	OTU_202	297	gi|597450449|gb|KF982195.1|	1.13e-36	84.848	KF982195	Plumularia warreni isolate DNA901 cytochrome oxidase subunit I (COI) gene, partial cds; mitochondrial	1476440	unknown Metazoa
C	1	high	OTU_472	345	gi|1189130979|dbj|LC215530.1|	3.43e-161	99.373	LC215530	Keratella sp. WM-2017a mitochondrial COI gene for cytochrome c oxidase subunit I, partial cds, isolate: Kcoc_161	1957037	cellular organisms; Eukaryota; Opisthokonta; Metazoa; Eumetazoa; Bilateria; Protostomia; Spiralia; Gnathifera; Rotifera; Monogononta; Pseudotrocha; Ploima; Brachionidae; Keratella; unclassified Keratella	Keratella sp. WM-2017a
C	1	high	OTU_144	367	gi|490342756|gb|KC617066.1|	2.14e-123	92.405	KC617066	Macrothrix sp. HE-364 cytochrome oxidase subunit 1 (COI) gene, partial cds; mitochondrial	1318556	cellular organisms; Eukaryota; Opisthokonta; Metazoa; Eumetazoa; Bilateria; Protostomia; Ecdysozoa; Panarthropoda; Arthropoda; Mandibulata; Pancrustacea; Crustacea; Branchiopoda; Phyllopoda; Diplostraca; Cladocera; Anomopoda; Macrotrichidae; Macrothrix; unclassified Macrothrix
C	1	high	OTU_249	435	gi|1189130905|dbj|LC215493.1|	2.72e-142	95.912	LC215493	Anuraeopsis sp. WM-2017a mitochondrial COI gene for cytochrome c oxidase subunit I, partial cds, isolate: Anu_285	1957023	cellular organisms; Eukaryota; Opisthokonta; Metazoa; Eumetazoa; Bilateria; Protostomia; Spiralia; Gnathifera; Rotifera; Monogononta; Pseudotrocha; Ploima; Brachionidae; Anuraeopsis; unclassified Anuraeopsis
C	1	high	OTU_205	437	gi|297186022|gb|HM067941.1|	7.58e-143	95.925	HM067941	Brachionus calyciflorus isolate A27 cytochrome c oxidase subunit I (COI) gene, partial cds; mitochondrial	104777	cellular organisms; Eukaryota; Opisthokonta; Metazoa; Eumetazoa; Bilateria; Protostomia; Spiralia; Gnathifera; Rotifera; Monogononta; Pseudotrocha; Ploima; Brachionidae; Brachionus
C	1	high	OTU_60	473	gi|1611818461|gb|MH254780.1|	6.61e-04	100.000	MH254780	Plectostoma concinnum voucher KPH01593.13 cytochrome oxidase subunit 1 (COI) gene, partial cds; mitochondrial	2562846	unknown Metazoa
C	1	high	OTU_95	498	gi|490342756|gb|KC617066.1|	1.66e-124	92.698	KC617066	Macrothrix sp. HE-364 cytochrome oxidase subunit 1 (COI) gene, partial cds; mitochondrial	1318556	cellular organisms; Eukaryota; Opisthokonta; Metazoa; Eumetazoa; Bilateria; Protostomia; Ecdysozoa; Panarthropoda; Arthropoda; Mandibulata; Pancrustacea; Crustacea; Branchiopoda; Phyllopoda; Diplostraca; Cladocera; Anomopoda; Macrotrichidae; Macrothrix; unclassified Macrothrix
C	1	high	OTU_164	654	gi|998246911|gb|KP974033.1|	1.88e-34	77.652	KP974033	Paraiberobathynella cf. fagei ABI-2012 voucher MNCN:ADN:29674 cytochrome oxidase subunit I (coi) gene, partial cds; mitochondrial	1280595	unknown Metazoa
C	1	high	OTU_208	772	gi|1189131135|dbj|LC215608.1|	3.45e-156	98.433	LC215608	Trichocerca sp. WM-2017e mitochondrial COI gene for cytochrome c oxidase subunit I, partial cds, isolate: Tricho_146	1957058	cellular organisms; Eukaryota; Opisthokonta; Metazoa; Eumetazoa; Bilateria; Protostomia; Spiralia; Gnathifera; Rotifera; Monogononta; Pseudotrocha; Ploima; Trichocercidae; Trichocerca; unclassified Trichocerca	Trichocerca sp. WM-2017e
C	1	high	OTU_141	796	gi|347467014|gb|JF714414.1|	1.45e-45	78.457	JF714414	Epiphanes senta strain Germany1 cytochrome c oxidase subunit I (cox1) gene, partial cds; mitochondrial	338913	unknown Metazoa
C	1	high	OTU_82	801	gi|1625814613|gb|MK833920.1|	3.02e-62	82.857	MK833920	Demospongiae sp. DGM-2019 voucher USNM:IZ:1526900 cytochrome oxidase subunit 1 (COI) gene, partial cds; mitochondrial	2572793	unknown Metazoa
C	1	high	OTU_162	958	gi|401880041|gb|JX216588.1|	4.06e-41	77.090	JX216588	Brachionus variabilis voucher ECOCHZ-AG0810 cytochrome oxidase subunit 1 (COI) gene, partial cds; mitochondrial	1213201	unknown Metazoa
C	1	high	OTU_119	1045	gi|1199301653|gb|KY749341.1|	2.21e-108	92.527	KY749341	Proales sp. EM-2017 isolate TIN34AR cytochrome oxidase subunit I (COI) gene, partial cds; mitochondrial	2005567	cellular organisms; Eukaryota; Opisthokonta; Metazoa; Eumetazoa; Bilateria; Protostomia; Spiralia; Gnathifera; Rotifera; Monogononta; Pseudotrocha; Ploima; Proalidae; Proales; unclassified Proales
C	1	high	OTU_66	1077	gi|490342756|gb|KC617066.1|	9.56e-152	97.785	KC617066	Macrothrix sp. HE-364 cytochrome oxidase subunit 1 (COI) gene, partial cds; mitochondrial	1318556	cellular organisms; Eukaryota; Opisthokonta; Metazoa; Eumetazoa; Bilateria; Protostomia; Ecdysozoa; Panarthropoda; Arthropoda; Mandibulata; Pancrustacea; Crustacea; Branchiopoda; Phyllopoda; Diplostraca; Cladocera; Anomopoda; Macrotrichidae; Macrothrix; unclassified Macrothrix	Macrothrix sp. HE-364
C	1	high	OTU_88	1110	gi|1189130965|dbj|LC215523.1|	1.10e-61	80.757	LC215523	Brachionus sp. WM-2017m mitochondrial COI gene for cytochrome c oxidase subunit I, partial cds, isolate: Brachio_308	1957036	unknown Metazoa
C	1	high	OTU_114	1743	gi|283050937|gb|GU070933.1|	7.29e-163	100.000	GU070933	Invertebrate environmental sample clone B05 cytochrome oxidase subunit I (COI) gene, partial cds; mitochondrial	693772	unknown Metazoa
C	1	high	OTU_100	1855	gi|1189131137|dbj|LC215609.1|	4.79e-105	89.389	LC215609	Trichocerca sp. WM-2017e mitochondrial COI gene for cytochrome c oxidase subunit I, partial cds, isolate: Tricho_148	1957058	cellular organisms; Eukaryota; Opisthokonta; Metazoa; Eumetazoa; Bilateria; Protostomia; Spiralia; Gnathifera; Rotifera; Monogononta; Pseudotrocha; Ploima; Trichocercidae; Trichocerca; unclassified Trichocerca
C	1	high	OTU_42	2145	gi|514884322|gb|KC618854.1|	9.53e-162	99.373	KC618854	Keratella cochlearis isolate 55KC4Voels cytochrome oxidase subunit I (COI) gene, partial cds; mitochondrial	204738	cellular organisms; Eukaryota; Opisthokonta; Metazoa; Eumetazoa; Bilateria; Protostomia; Spiralia; Gnathifera; Rotifera; Monogononta; Pseudotrocha; Ploima; Brachionidae; Keratella	Keratella cochlearis
C	1	high	OTU_76	2925	gi|514884228|gb|KC618807.1|	1.59e-159	99.060	KC618807	Keratella cochlearis isolate 3KC1Terlag cytochrome oxidase subunit I (COI) gene, partial cds; mitochondrial	204738	cellular organisms; Eukaryota; Opisthokonta; Metazoa; Eumetazoa; Bilateria; Protostomia; Spiralia; Gnathifera; Rotifera; Monogononta; Pseudotrocha; Ploima; Brachionidae; Keratella	Keratella cochlearis
C	1	high	OTU_32	3265	gi|514884314|gb|KC618850.1|	7.42e-158	98.746	KC618850	Keratella cochlearis isolate 55KC10Voels cytochrome oxidase subunit I (COI) gene, partial cds; mitochondrial	204738	cellular organisms; Eukaryota; Opisthokonta; Metazoa; Eumetazoa; Bilateria; Protostomia; Spiralia; Gnathifera; Rotifera; Monogononta; Pseudotrocha; Ploima; Brachionidae; Keratella	Keratella cochlearis
C	1	high	OTU_15	8865	gi|1189131067|dbj|LC215574.1|	7.47e-153	97.806	LC215574	Polyarthra sp. WM-2017e mitochondrial COI gene for cytochrome c oxidase subunit I, partial cds, isolate: Polyar_242	1957046	cellular organisms; Eukaryota; Opisthokonta; Metazoa; Eumetazoa; Bilateria; Protostomia; Spiralia; Gnathifera; Rotifera; Monogononta; Pseudotrocha; Ploima; Synchaetidae; Polyarthra; unclassified Polyarthra	Polyarthra sp. WM-2017e
C	1	high	OTU_2	28877	gi|1189131141|dbj|LC215611.1|	7.52e-148	96.865	LC215611	Trichocerca sp. WM-2017e mitochondrial COI gene for cytochrome c oxidase subunit I, partial cds, isolate: Tricho_316	1957058	cellular organisms; Eukaryota; Opisthokonta; Metazoa; Eumetazoa; Bilateria; Protostomia; Spiralia; Gnathifera; Rotifera; Monogononta; Pseudotrocha; Ploima; Trichocercidae; Trichocerca; unclassified Trichocerca
C	2	high	OTU_570	3	gi|923620049|gb|KM224509.1|	1.77e-79	85.862	KM224509	Callicera aurata voucher MZH:Y1805 cytochrome c oxidase subunit I (COI) gene, partial cds; mitochondrial	1637455	cellular organisms; Eukaryota; Opisthokonta; Metazoa; Eumetazoa; Bilateria; Protostomia; Ecdysozoa; Panarthropoda; Arthropoda; Mandibulata; Pancrustacea; Hexapoda; Insecta; Dicondylia; Pterygota; Neoptera; Holometabola; Diptera; Brachycera; Muscomorpha; Eremoneura; Cyclorrhapha; Aschiza; Syrphoidea; Syrphidae; Eristalinae; Callicerini; Callicera
C	2	high	OTU_4683	3	gi|632795131|gb|KJ489418.1|	1.33e-105	88.994	KJ489418	Brachionus rubens chromosome II mitochondrion, complete sequence	392764	cellular organisms; Eukaryota; Opisthokonta; Metazoa; Eumetazoa; Bilateria; Protostomia; Spiralia; Gnathifera; Rotifera; Monogononta; Pseudotrocha; Ploima; Brachionidae; Brachionus
C	2	high	OTU_1047	3	gi|684192115|gb|KJ839818.1|	1.87e-39	77.817	KJ839818	Nomada integra voucher BC ZSM HYM 06124 cytochrome oxidase subunit 1 (COI) gene, partial cds; mitochondrial	601605	unknown Metazoa
C	2	high	OTU_1268	3	gi|932354971|gb|KP264808.1|	5.09e-55	80.969	KP264808	Empis (Pyrrempis) sp. BKC-2015 isolate emp113 cytochrome oxidase subunit 1 (COI) gene, partial cds; mitochondrial	1714005	unknown Metazoa
C	2	high	OTU_1300	3	gi|331132795|gb|JF841958.1|	3.11e-42	78.596	JF841958	Rheumaptera hastata voucher BIOUG<CAN>:10BBCLP-0944 cytochrome oxidase subunit 1 (COI) gene, partial cds; mitochondrial	691601	unknown Metazoa
C	2	high	OTU_1422	3	gi|1067373996|gb|KU755641.1|	3.02e-62	82.034	KU755641	Brachistosternus turpuq voucher AMCC:LP8340 cytochrome c oxidase subunit I (COI) gene, partial cds; mitochondrial	1711971	unknown Metazoa
C	2	high	OTU_1965	3	gi|406870220|gb|JX393772.1|	1.78e-74	84.512	JX393772	Exiligada negriensis voucher WAM:S49152_a cytochrome c oxidase (COI) gene, partial cds; mitochondrial	1234564	unknown Metazoa
C	2	high	OTU_2422	3	gi|767806805|gb|KP254083.1|	3.93e-56	81.100	KP254083	Annelida sp. BOLD:ACR0235 voucher FTP_2370 cytochrome oxidase subunit 1 (COI) gene, partial cds; mitochondrial	1629211	unknown Metazoa
C	2	high	OTU_3545	3	gi|1246721261|gb|MF459283.1|	1.15e-21	74.737	MF459283	Aliatypus janus isolate MY4668 cytochrome oxidase subunit I (COI) gene, partial cds; mitochondrial	322457	unknown Metazoa
C	2	high	OTU_523	3	gi|1002342291|gb|KU566801.1|	6.82e-29	77.824	KU566801	Siphonaria pectinata voucher LMBAP2-002 cytochrome oxidase subunit 1 (COI) gene, partial cds; mitochondrial	57642	unknown Metazoa
C	2	high	OTU_733	3	gi|1389463143|gb|MF834728.1|	1.93e-24	80.240	MF834728	Utamphorophora sp. BIOUG22851-B09 cytochrome oxidase subunit 1 (COI) gene, partial cds; mitochondrial	2182145	unknown Metazoa
C	2	high	OTU_1289	4	gi|514884792|gb|KC619084.1|	5.94e-134	97.834	KC619084	Polyarthra sp. UO-2013 isolate 153PU7Donau cytochrome oxidase subnit I (COI) gene, partial cds; mitochondrial	1344032	cellular organisms; Eukaryota; Opisthokonta; Metazoa; Eumetazoa; Bilateria; Protostomia; Spiralia; Gnathifera; Rotifera; Monogononta; Pseudotrocha; Ploima; Synchaetidae; Polyarthra; unclassified Polyarthra	Polyarthra sp. UO-2013
C	2	high	OTU_1312	4	gi|1476429741|gb|MH574907.1|	1.47e-30	76.471	MH574907	Glomeris aurita isolate TW82 cytochrome c oxidase subunit I gene, partial cds; mitochondrial	2320899	unknown Metazoa
C	2	high	OTU_172	4	gi|937602177|gb|KM644343.1|	8.40e-63	82.857	KM644343	Mycetophilidae sp. BOLD:ABW7884 voucher BIOUG04890-C01 cytochrome oxidase subunit 1 (COI) gene, partial cds; mitochondrial	1694212	unknown Metazoa
C	2	high	OTU_1748	4	gi|835389630|gb|KP697569.1|	3.00e-67	83.746	KP697569	Empididae sp. BOLD:ACG8766 voucher MDFRC_DI0012 cytochrome oxidase subunit 1 (COI) gene, partial cds; mitochondrial	1664959	unknown Metazoa
C	2	high	OTU_2414	4	gi|1612013650|gb|MG979198.1|	1.86e-44	79.021	MG979198	Brachypeza armata voucher JSE12 cytochrome oxidase subunit I (COI) gene, partial cds; mitochondrial	2565945	unknown Metazoa
C	2	high	OTU_2572	4	gi|283050881|gb|GU070901.1|	5.75e-149	97.460	GU070901	Invertebrate environmental sample clone A06 cytochrome oxidase subunit I (COI) gene, partial cds; mitochondrial	693772	unknown Metazoa
C	2	high	OTU_4298	4	gi|46371623|gb|AY508039.1|	1.41e-55	80.065	AY508039	Bursaphelenchus cocophilus isolate 144 cytochrome oxidase subunit I (COI) gene, partial cds; mitochondrial	269710	unknown Metazoa
C	2	high	OTU_539	4	gi|408367719|gb|JX156789.1|	1.16e-16	83.178	JX156789	Chilostoma planospira voucher 026_Camp.planosp._3135_112260 cytochrome oxidase subunit I (COI) gene, partial cds; mitochondrial	225491	unknown Metazoa
C	2	high	OTU_580	4	gi|283050879|gb|GU070900.1|	1.69e-109	89.873	GU070900	Invertebrate environmental sample clone A05 cytochrome oxidase subunit I (COI) gene, partial cds; mitochondrial	693772	unknown Metazoa
C	2	high	OTU_182	5	gi|627759639|gb|KF674552.1|	1.13e-31	85.816	KF674552	Adenomera andreae voucher MTR13806 cytochrome oxidase subunit I (COI) gene, partial cds; mitochondrial	479879	cellular organisms; Eukaryota; Opisthokonta; Metazoa; Eumetazoa; Bilateria; Deuterostomia; Chordata; Craniata; Vertebrata; Gnathostomata; Teleostomi; Euteleostomi; Sarcopterygii; Dipnotetrapodomorpha; Tetrapoda; Amphibia; Batrachia; Anura; Neobatrachia; Hyloidea; Leptodactylidae; Leptodactylinae; Adenomera
C	2	high	OTU_4839	5	gi|239584329|gb|FJ426426.1|	6.29e-94	86.792	FJ426426	Pleuretra lineata isolate P.line.UK.3.2 cytochrome oxidase subunit I (COI) gene, partial cds; mitochondrial	468668	cellular organisms; Eukaryota; Opisthokonta; Metazoa; Eumetazoa; Bilateria; Protostomia; Spiralia; Gnathifera; Rotifera; Bdelloidea; Philodinida; Philodinidae; Pleuretra
[truncated: 2,790 more rows]
